# Supplementary material for: tRFTars: predicting the targets of tRNA-derived fragments
Source: J Transl Med. 2021 Feb 25;19:88. doi: 10.1186/s12967-021-02731-7 (PMC7908658; doi:10.1186/s12967-021-02731-7)
Supplement: Supplementary file 2 — Additional file 2: Table S7. Gene ontology enrichment analysis on the target genes predicted by the conservation analysis. [file 12967_2021_2731_MOESM2_ESM.xlsx]

## Sheet: 3001a
3001a
	ID	Description	GeneRatio	BgRatio	pvalue	p.adjust	qvalue	geneID	Count
	GO:0000982	transcription factor activity, RNA polymerase II proximal promoter sequence-specific DNA binding	79/1277	447/17632	8.58403e-14	7.92306e-11	6.85819e-11	5079/146198/467/1386/5080/5452/51341/3607/4781/2354/8609/2002/4208/4775/26137/7849/2649/2115/7545/5013/3725/6722/4774/3516/51176/84667/6667/8091/128553/1871/4211/4286/3670/9975/121536/266743/6668/51804/4204/10194/4094/2113/9988/5017/6909/221937/359948/11279/7832/4089/2313/4084/5629/51043/3190/9682/6721/23635/23598/4782/1054/8626/2101/57593/51222/2114/1747/11108/8013/23081/10725/3164/571/7008/5465…	79
	GO:0001228	DNA-binding transcription activator activity, RNA polymerase II-specific	76/1277	449/17632	2.45431e-12	1.13266e-09	9.80431e-10	5079/467/1386/22887/5080/5452/3607/4781/2354/8609/2002/2119/4208/4775/1388/7849/2649/2115/7545/5013/3725/6722/4774/3516/51176/64651/6667/3226/8091/1871/4211/4286/3670/266743/23435/51804/4618/4094/2113/9988/5017/221937/4303/359948/4089/2033/2313/51043/81566/3190/23635/23598/4782/1054/8626/2295/2101/57593/2355/1747/11108/8013/10725/7716/3164/22877/571/7008/5465/5089/1385/7799/3227/5885/89884/4808	76
	GO:0001077	proximal promoter DNA-binding transcription activator activity, RNA polymerase II-specific	54/1277	298/17632	2.99211e-10	9.20572e-08	7.96846e-08	5079/1386/5080/5452/3607/4781/2354/8609/2002/4208/4775/7849/2649/2115/7545/5013/3725/6722/4774/3516/51176/6667/8091/1871/4211/4286/3670/266743/51804/4094/2113/9988/221937/4089/2313/51043/3190/23635/23598/4782/1054/8626/2101/57593/1747/11108/8013/10725/3164/7008/5465/1385/3227/4808	54
	GO:0004674	protein serine/threonine kinase activity	65/1277	455/17632	9.92223e-08	2.28955e-05	1.98183e-05	5063/5602/9748/1457/5604/92/130399/5596/6792/23043/6446/5127/9201/11329/8997/1460/9344/4215/8476/2932/9113/246330/203447/5128/8091/23235/127933/79012/9134/51701/57161/2011/8445/5599/659/149420/51755/55437/5681/11011/65125/3984/140901/28996/93/1432/5879/5578/6093/5582/22848/91754/4750/79705/2870/1859/94/5170/375449/10298/904/91/23097/818/84630	65
	GO:0001227	DNA-binding transcription repressor activity, RNA polymerase II-specific	44/1277	267/17632	2.30174e-07	4.24901e-05	3.67793e-05	146198/467/5080/1390/604/51341/5813/3607/4775/26137/7555/84667/8091/128553/1871/4335/4286/9975/121536/3090/6668/11278/4204/10194/84159/5017/6909/221937/359948/11279/7832/4084/5629/9682/6721/2101/51222/2114/23081/571/5465/79192/23119/57215	44
	GO:0019199	transmembrane receptor protein kinase activity	20/1277	81/17632	8.95493e-07	0.000126457	0.000109461	51232/8828/92/130399/4233/2322/780/2321/659/93/2048/2202/94/1944/4915/1949/2047/91/5979/2043	20
	GO:0003713	transcription coactivator activity	48/1277	321/17632	1.25956e-06	0.000126457	0.000109461	57504/1386/63976/5914/56970/55827/8609/10891/9604/1499/8289/5469/3725/6256/8085/6603/5901/6942/9441/6671/26292/84441/9969/4335/7543/3670/9975/3275/6602/1840/607/8202/84159/7067/7332/28996/2033/57805/87/10413/133522/10498/10463/5453/9325/5465/9219/5371	48
	GO:0035257	nuclear hormone receptor binding	29/1277	152/17632	1.29728e-06	0.000126457	0.000109461	51341/10891/9604/6934/1499/8289/5469/6256/9113/5901/51176/2322/9969/3670/3275/7341/8202/9324/2033/5629/133522/2114/10463/27086/8013/23081/3164/9325/9612	29
	GO:0035258	steroid hormone receptor binding	21/1277	90/17632	1.31077e-06	0.000126457	0.000109461	51341/10891/9604/1499/5469/9113/5901/51176/2322/3670/3275/7341/8202/2033/133522/2114/27086/8013/23081/3164/9325	21
	GO:0001078	proximal promoter DNA-binding transcription repressor activity, RNA polymerase II-specific	31/1277	169/17632	1.37007e-06	0.000126457	0.000109461	146198/467/51341/3607/26137/84667/8091/128553/1871/9975/121536/6668/4204/10194/5017/6909/221937/359948/11279/7832/4084/5629/9682/6721/2101/51222/2114/23081/571/5465/57215	31
	GO:0016922	nuclear receptor binding	9/1277	19/17632	2.53128e-06	0.000212398	0.000183851	10891/8289/5469/6256/3670/8202/5629/10463/9325	9
	GO:0061631	ubiquitin conjugating enzyme activity	12/1277	38/17632	9.12264e-06	0.000680572	0.000589102	7323/7335/65264/7324/7319/7332/7328/54926/9690/55284/3093/63893	12
	GO:0051427	hormone receptor binding	31/1277	185/17632	9.58552e-06	0.000680572	0.000589102	51341/10891/9604/6934/1499/8289/5469/6256/9113/5901/51176/2322/2778/9969/3670/3275/7341/8202/9324/2033/5629/133522/5781/2114/10463/27086/8013/23081/3164/9325/9612	31
	GO:0042054	histone methyltransferase activity	15/1277	58/17632	1.11622e-05	0.000713832	0.000617892	5929/51111/387893/63976/7468/2122/4297/8085/80854/9757/3275/55870/10498/80335/7799	15
	GO:0018024	histone-lysine N-methyltransferase activity	13/1277	45/17632	1.16007e-05	0.000713832	0.000617892	5929/51111/387893/63976/7468/2122/4297/8085/80854/9757/55870/80335/7799	13
	GO:0046332	SMAD binding	18/1277	80/17632	1.26681e-05	0.000730793	0.000632573	5080/63976/51341/5813/92/130399/1499/3725/8091/51592/659/28996/93/4089/1601/94/91/5371	18
	GO:0061650	ubiquitin-like protein conjugating enzyme activity	12/1277	40/17632	1.64382e-05	0.0008925	0.000772546	7323/7335/65264/7324/7319/7332/7328/54926/9690/55284/3093/63893	12
	GO:0031490	chromatin DNA binding	22/1277	119/17632	3.97574e-05	0.00203867	0.00176467	604/5914/10891/5187/51780/5469/7552/6256/6603/6722/57459/8091/23135/5928/9324/7067/2033/9555/3150/11108/7799/9219	22
	GO:0030374	nuclear receptor transcription coactivator activity	15/1277	66/17632	5.81778e-05	0.00282622	0.00244637	5914/56970/55827/10891/5469/9969/9975/8202/7067/57805/87/133522/10498/10463/5465	15
	GO:0008013	beta-catenin binding	17/1277	82/17632	6.66546e-05	0.00307611	0.00266268	10076/5796/8945/51684/6934/2932/51176/57680/1000/607/55966/23135/6500/4303/2033/10498/9231	17
	GO:0035254	glutamate receptor binding	12/1277	48/17632	0.000119362	0.00524624	0.00454114	1740/85358/9456/50944/2778/821/5621/1742/4905/808/9455/8851	12
	GO:0004714	transmembrane receptor protein tyrosine kinase activity	14/1277	64/17632	0.00015767	0.00661497	0.00572591	51232/8828/4233/2322/780/2321/2048/2202/1944/4915/1949/2047/5979/2043	14
	GO:0061980	regulatory RNA binding	10/1277	37/17632	0.00021889	0.00878416	0.00760356	26523/27161/131405/79727/5936/4204/1994/192670/51490/23405	10
	GO:0035497	cAMP response element binding	6/1277	14/17632	0.000257972	0.00992118	0.00858776	1386/1388/3725/8091/8013/1385	6
	GO:0016279	protein-lysine N-methyltransferase activity	13/1277	61/17632	0.000352293	0.0130066	0.0112585	5929/51111/387893/63976/7468/2122/4297/8085/80854/9757/55870/80335/7799	13
	GO:0005070	SH3/SH2 adaptor activity	12/1277	54/17632	0.000392345	0.0132604	0.0114782	10580/50618/9402/3667/1398/1399/2549/8027/6503/5781/8506/10603	12
	GO:0005024	transforming growth factor beta-activated receptor activity	6/1277	15/17632	0.000403673	0.0132604	0.0114782	92/130399/659/93/94/91	6
	GO:0098918	structural constituent of synapse	6/1277	15/17632	0.000403673	0.0132604	0.0114782	1740/27445/8927/6712/87/26059	6
	GO:0016278	lysine N-methyltransferase activity	13/1277	62/17632	0.000416633	0.0132604	0.0114782	5929/51111/387893/63976/7468/2122/4297/8085/80854/9757/55870/80335/7799	13
	GO:0001784	phosphotyrosine residue binding	10/1277	40/17632	0.000436477	0.0134289	0.0116241	867/3667/1398/1399/84867/27/5781/7410/5774/5295	10
	GO:0046875	ephrin receptor binding	8/1277	27/17632	0.000473377	0.0140944	0.0122001	1946/867/1398/1947/1944/1949/8851/2043	8
	GO:0003730	mRNA 3'-UTR binding	15/1277	80/17632	0.000553214	0.0154732	0.0133936	80315/1996/25946/677/1153/10642/9513/5936/8087/23435/1994/10236/23367/9728/678	15
	GO:0035591	signaling adaptor activity	15/1277	80/17632	0.000553214	0.0154732	0.0133936	10580/50618/10818/9402/3667/9456/1398/1399/2549/8027/6503/5781/8506/10603/5295	15
	GO:0005159	insulin-like growth factor receptor binding	6/1277	16/17632	0.000606457	0.0158925	0.0137565	3481/3667/1398/2778/7532/5295	6
	GO:0042800	histone methyltransferase activity (H3-K4 specific)	6/1277	16/17632	0.000606457	0.0158925	0.0137565	5929/4297/8085/9757/55870/80335	6
	GO:0045309	protein phosphorylated amino acid binding	11/1277	49/17632	0.000619858	0.0158925	0.0137565	8945/867/3667/1398/1399/84867/27/5781/7410/5774/5295	11
	GO:0030276	clathrin binding	12/1277	57/17632	0.000661394	0.0161766	0.0140024	1211/9066/9685/1173/1213/83988/1601/8301/163/27065/23208/51760	12
	GO:0005158	insulin receptor binding	7/1277	22/17632	0.000665992	0.0161766	0.0140024	10580/3481/3667/5781/5170/8660/5295	7
	GO:0003705	transcription factor activity, RNA polymerase II distal enhancer sequence-specific binding	18/1277	108/17632	0.000720532	0.0170526	0.0147607	1386/5813/4208/1388/4784/3725/6722/51176/4211/4286/9975/23435/51804/4618/5629/2295/571/1385	18
	GO:0035198	miRNA binding	8/1277	29/17632	0.000803714	0.0185457	0.0160531	26523/27161/131405/79727/5936/1994/192670/51490	8
	GO:0004675	transmembrane receptor protein serine/threonine kinase activity	6/1277	17/17632	0.000880135	0.0198138	0.0171508	92/130399/659/93/94/91	6
	GO:0050681	androgen receptor binding	10/1277	44/17632	0.000980377	0.0215449	0.0186493	51341/10891/9604/1499/5901/3275/8202/2033/27086/23081	10
	GO:0030674	protein binding, bridging	24/1277	168/17632	0.00105672	0.0222973	0.0193005	10580/50618/10818/55691/1523/9402/3667/1173/1398/1399/9425/7341/55070/2549/9414/8027/1601/6503/5781/8506/163/23768/10603/5295	24
	GO:0003714	transcription corepressor activity	31/1277	238/17632	0.00106293	0.0222973	0.0193005	57504/467/387893/22882/3400/51341/5914/3068/23429/23013/55758/51684/3975/10608/84667/9425/4335/121536/11278/4204/8994/10409/29842/28996/3337/4084/5629/7090/10413/9612/9219	31
	GO:0044389	ubiquitin-like protein ligase binding	37/1277	301/17632	0.00110461	0.0226568	0.0196116	7323/5080/8453/10613/10891/55626/7319/5187/5094/84557/7874/3725/2932/4738/7855/1840/55719/51701/7341/4804/55070/7332/8027/22794/55284/9682/9025/3093/23710/91/81502/9325/23208/3301/84959/5371/5898	37
	GO:0003707	steroid hormone receptor activity	11/1277	54/17632	0.00145975	0.0292903	0.0253536	5914/2649/6256/51176/9975/7067/11057/2101/8013/3164/5465	11
	GO:0008170	N-methyltransferase activity	16/1277	97/17632	0.00155602	0.0305482	0.0264425	5929/51111/387893/63976/7468/2122/4297/8085/80854/9757/3275/55870/51106/10498/80335/7799	16
	GO:0031625	ubiquitin protein ligase binding	35/1277	286/17632	0.00160105	0.0305482	0.0264425	7323/5080/8453/10613/10891/55626/7319/5187/5094/84557/7874/3725/2932/4738/7855/1840/55719/51701/7341/4804/55070/7332/22794/55284/9682/9025/3093/23710/91/81502/23208/3301/84959/5371/5898	35
	GO:0035255	ionotropic glutamate receptor binding	8/1277	32/17632	0.00162174	0.0305482	0.0264425	1740/85358/50944/2778/821/1742/4905/8851	8
	GO:0008276	protein methyltransferase activity	15/1277	89/17632	0.00172655	0.0318721	0.0275884	5929/51111/387893/63976/7468/2122/4297/8085/80854/9757/3275/55870/10498/80335/7799	15
	GO:0008757	S-adenosylmethionine-dependent methyltransferase activity	22/1277	155/17632	0.00181929	0.0329256	0.0285004	5929/51111/387893/63976/7468/1788/2122/4297/8085/80854/9757/3275/154743/55870/23070/51106/10498/56257/80335/57570/7799/25917	22
	GO:0030331	estrogen receptor binding	9/1277	40/17632	0.00187621	0.0333028	0.0288268	10891/1499/5469/9113/51176/3670/3275/133522/9325	9
	GO:0003727	single-stranded RNA binding	15/1277	90/17632	0.00193613	0.0337179	0.0291862	26523/1153/10492/7555/27161/124540/3609/8087/23435/6310/23466/26065/7072/219988/192670	15
	GO:0019787	ubiquitin-like protein transferase activity	47/1277	421/17632	0.00203425	0.0347706	0.0300974	7323/5080/8453/7335/8945/81847/25831/65264/26994/9604/7324/54620/7319/79018/131405/867/4194/5469/10206/55298/91445/246330/84133/92369/51592/7341/57161/6500/8916/7332/7328/10401/54926/9690/55284/64795/10277/9025/10193/3093/26046/23304/9921/63893/27339/8315/5371	47
	GO:0051219	phosphoprotein binding	14/1277	82/17632	0.00213985	0.0359106	0.0310842	8945/867/3667/1398/1399/2810/5048/84867/27/5781/7410/5774/5295/84959	14
	GO:0004707	MAP kinase activity	5/1277	14/17632	0.00227602	0.0362202	0.0313521	5602/5596/51701/5599/1432	5
	GO:0035259	glucocorticoid receptor binding	5/1277	14/17632	0.00227602	0.0362202	0.0313521	2322/7341/2114/8013/3164	5
	GO:0048185	activin binding	5/1277	14/17632	0.00227602	0.0362202	0.0313521	92/130399/93/94/91	5
	GO:0001085	RNA polymerase II transcription factor binding	20/1277	140/17632	0.0026542	0.0415225	0.0359418	57504/1386/3400/23013/2002/6934/1499/3725/2932/6722/3516/6667/3670/28996/4089/2033/5465/1385/9219/4808	20
	GO:0050750	low-density lipoprotein particle receptor binding	6/1277	21/17632	0.0030039	0.0451796	0.0391074	9784/7184/1173/1213/8301/3301	6
	GO:0004842	ubiquitin-protein transferase activity	44/1277	396/17632	0.00303331	0.0451796	0.0391074	7323/5080/8453/7335/8945/81847/25831/65264/26994/9604/7324/54620/7319/79018/131405/867/4194/5469/10206/55298/91445/246330/84133/92369/51592/57161/6500/8916/7332/7328/54926/9690/55284/64795/10277/9025/10193/3093/26046/23304/9921/63893/27339/8315	44
	GO:0045182	translation regulator activity	11/1277	59/17632	0.00306302	0.0451796	0.0391074	80315/5914/5813/1153/10642/9513/131405/8087/10658/23367/9811	11
	GO:0017091	AU-rich element binding	7/1277	28/17632	0.00315326	0.0451796	0.0391074	1996/677/3609/1995/1994/7072/678	7
	GO:0032452	histone demethylase activity	7/1277	28/17632	0.00315326	0.0451796	0.0391074	51780/84678/23135/84159/9682/22992/23081	7
	GO:0004712	protein serine/threonine/tyrosine kinase activity	9/1277	43/17632	0.00318166	0.0451796	0.0391074	5063/5602/5604/6446/8445/93/1432/5582/1859	9
3002a
	ID	Description	GeneRatio	BgRatio	pvalue	p.adjust	qvalue	geneID	Count
	GO:0000982	transcription factor activity, RNA polymerase II proximal promoter sequence-specific DNA binding	22/259	447/17632	8.03003e-07	0.000410334	0.000378679	463/23186/5452/7003/266743/389549/7547/5326/7707/57616/4089/6939/6943/7008/23648/51341/1482/7020/26298/6667/23109/5459	22
	GO:0019207	kinase regulator activity	12/259	208/17632	6.08838e-05	0.0155558	0.0143557	84174/9802/1030/55450/2011/1029/124997/8941/10221/51422/30837/808	12
	GO:0001077	proximal promoter DNA-binding transcription activator activity, RNA polymerase II-specific	14/259	298/17632	0.000138434	0.0235799	0.0217608	5452/266743/7547/5326/4089/6939/6943/7008/23648/1482/7020/26298/6667/5459	14
	GO:0001228	DNA-binding transcription activator activity, RNA polymerase II-specific	17/259	449/17632	0.000364347	0.0465454	0.0429546	5452/266743/7547/5326/4761/4089/6939/6943/7008/23648/1482/7020/26298/6667/2306/5459/3226	17
3002b
	ID	Description	GeneRatio	BgRatio	pvalue	p.adjust	qvalue	geneID	Count
	GO:0001228	DNA-binding transcription activator activity, RNA polymerase II-specific	103/1974	449/17632	5.6947e-13	5.49859e-10	4.72714e-10	2119/2494/2002/4211/6938/51621/8609/6925/5992/80034/3234/1959/2113/3725/4286/7716/6095/3516/5015/2005/5080/6662/4775/4774/6659/7029/3190/4089/79800/64710/4761/6239/7490/51804/7021/5457/4781/7101/3664/5013/1871/23435/1958/6722/23261/10274/22887/5458/4209/9480/9575/4851/6664/2296/3660/6596/4603/7572/861/10620/2309/4609/10153/23036/10691/7693/5326/988/7547/64641/10923/1385/7545/1761/3607/9705/1316/8…	103
	GO:0000982	transcription factor activity, RNA polymerase II proximal promoter sequence-specific DNA binding	102/1974	447/17632	1.04437e-12	5.49859e-10	4.72714e-10	2494/2002/4211/6938/51621/121536/8609/6925/138151/5992/4084/93986/1959/55553/2113/3725/4286/3516/5015/2005/5080/6662/4775/7707/4774/6659/3190/579/4089/79800/64710/7490/26137/51804/7021/5457/4781/7101/5013/1871/1958/6722/23261/5629/5458/4209/9480/6664/639/79365/6596/4603/10620/7764/11107/4609/10153/23030/23036/10691/7693/5326/7547/64641/1385/6668/7545/7003/3607/9705/1316/6498/860/7071/7832/1869/42…	102
	GO:0001077	proximal promoter DNA-binding transcription activator activity, RNA polymerase II-specific	71/1974	298/17632	4.06073e-10	1.26296e-07	1.08577e-07	2494/2002/4211/6938/51621/8609/6925/5992/1959/2113/3725/4286/3516/5015/2005/5080/6662/4775/4774/6659/3190/4089/79800/64710/7490/51804/7021/5457/4781/7101/5013/1871/1958/6722/23261/5458/4209/9480/6664/6596/4603/10620/4609/10153/23036/10691/7693/5326/7547/64641/1385/7545/3607/1316/860/7071/1869/4208/1747/3222/121340/8091/64764/4520/25833/688/23411/79733/2908/7024/26257	71
	GO:0042393	histone binding	53/1974	195/17632	4.79759e-10	1.26296e-07	1.08577e-07	23198/23522/90780/6418/5253/124359/22823/2332/5929/8028/23512/9960/84656/23774/10771/55904/79718/8125/5896/51773/115426/7994/54454/23030/1105/80853/114825/55023/54617/8019/51460/54799/81611/4869/23133/26108/10527/144108/6622/11137/57713/139886/23038/25842/9025/4302/23411/169981/138474/5928/11143/4300/23081	53
	GO:0004674	protein serine/threonine kinase activity	94/1974	455/17632	2.30195e-09	4.84791e-07	4.16775e-07	4294/51765/7046/5608/204851/9874/5601/27347/816/10114/1021/904/1859/4139/10783/23043/905/9201/57144/5894/5599/23097/51755/5613/1017/8798/5586/1024/8428/5594/369/5062/91/23049/54861/5290/5165/8573/23235/51701/1198/85443/5565/10420/6794/84446/203447/149420/6792/57162/91754/2475/22858/340156/93/5592/11113/140901/79858/8899/7150/57551/25928/5218/9748/80122/3985/9262/6197/65061/9175/998/57118/5063/517…	94
	GO:0003730	mRNA 3'-UTR binding	27/1974	80/17632	7.16343e-08	1.25718e-05	1.0808e-05	1996/26135/5936/1993/10236/2332/9513/23435/3181/1655/8531/677/149041/22849/5937/3183/1994/84294/10642/79048/57054/1617/57055/57135/80315/340529/645974	27
	GO:0019787	ubiquitin-like protein transferase activity	84/1974	421/17632	8.36589e-08	1.25847e-05	1.0819e-05	868/23321/10299/26261/7323/4194/26268/5080/54778/7189/152006/9354/10277/57520/4193/5930/23024/10206/7332/4850/9781/91445/55167/8065/149041/140739/79589/7328/65264/84231/9039/5903/6596/5896/115426/11342/27338/331/57162/10075/54708/51465/131405/11059/51592/6048/57574/267/4591/64326/7187/255488/26224/57534/79699/23304/23291/134111/7337/9063/223082/998/8452/118424/50862/51132/284996/5469/92912/7325/6…	84
	GO:0004842	ubiquitin-protein transferase activity	80/1974	396/17632	9.81981e-08	1.29253e-05	1.11119e-05	868/23321/10299/26261/7323/4194/26268/5080/54778/7189/152006/9354/10277/57520/4193/5930/23024/10206/7332/4850/9781/91445/55167/8065/149041/79589/7328/65264/84231/6596/5896/115426/11342/27338/331/57162/10075/54708/51465/131405/11059/51592/6048/57574/267/4591/64326/7187/255488/26224/57534/79699/23304/23291/134111/7337/223082/998/8452/118424/50862/51132/284996/5469/92912/7325/6502/8945/51444/9025/11…	80
	GO:0001227	DNA-binding transcription repressor activity, RNA polymerase II-specific	59/1974	267/17632	2.07156e-07	2.42373e-05	2.08368e-05	7227/121536/138151/4084/93986/55553/6935/4286/57659/5080/4775/7707/579/26137/7101/1871/8531/5629/5458/60468/8545/5814/639/5813/79365/153572/2309/7764/11107/4609/23030/84159/4601/11278/6668/9925/3607/9705/6498/7832/1869/4204/1602/23316/53335/29942/30818/4799/11279/8091/5396/463/84524/50804/9975/79733/4790/6936/23081	59
	GO:0061659	ubiquitin-like protein ligase activity	50/1974	213/17632	2.5109e-07	2.64398e-05	2.27302e-05	868/23321/10299/4194/54778/7189/9354/10277/57520/4193/5930/23024/10206/9781/91445/55167/8065/149041/79589/6596/5896/115426/11342/331/57162/10075/131405/11059/6048/267/4591/64326/255488/26224/23304/23291/7337/9063/223082/998/8452/51132/284996/5469/6502/8945/51444/51003/84085/387921	50
	GO:0061630	ubiquitin protein ligase activity	49/1974	208/17632	2.94252e-07	2.8168e-05	2.4216e-05	868/23321/10299/4194/54778/7189/9354/10277/57520/4193/5930/23024/10206/9781/91445/55167/8065/149041/79589/6596/5896/115426/11342/331/57162/10075/131405/11059/6048/267/4591/64326/255488/26224/23304/23291/7337/223082/998/8452/51132/284996/5469/6502/8945/51444/51003/84085/387921	49
	GO:0046332	SMAD binding	24/1974	80/17632	4.10256e-06	0.000359999	0.000309491	6938/7046/3725/5080/4092/2280/54778/4089/63976/1655/91/8239/5814/5813/5494/93/51592/6498/10527/8091/202151/9392/130399/90	24
	GO:0050839	cell adhesion molecule binding	87/1974	486/17632	5.83859e-06	0.000472926	0.000406574	3084/5789/6138/9689/54874/26135/53616/9378/22854/5861/22919/5781/7529/800/8502/1005/3190/56061/10890/7402/10006/57555/3685/5586/8428/3927/29789/5062/57451/114793/3146/5331/9218/128866/1009/7414/5797/1983/23085/28969/8851/55714/3479/151963/1004/8745/1654/3696/55379/23670/143098/811/6711/23042/11188/9748/25945/6811/1006/1007/10178/7430/2335/1968/25975/26011/9358/7082/10085/1012/1656/11096/23499/228…	87
	GO:0003714	transcription corepressor activity	50/1974	238/17632	7.77779e-06	0.000585001	0.000502925	4294/1488/121536/4084/473/6935/7026/6427/9734/10413/862/124359/286205/4761/7021/5457/3400/54531/8531/10771/5629/5458/79718/7068/79365/8204/126374/6672/84962/4601/11278/23051/3975/23429/4204/51460/29883/7090/30818/11244/9096/22882/51132/8861/25942/165631/57713/23411/79733/166968	50
	GO:0003713	transcription coactivator activity	62/1974	321/17632	1.18457e-05	0.000831568	0.000714898	54904/1488/8609/3725/473/6935/9969/5253/57591/10413/92140/6659/10891/63976/23558/7021/5457/57826/7332/7543/84193/5458/9441/6883/23054/6664/7068/2296/9792/8204/10472/6671/8896/6672/7994/84159/10691/26205/2957/10923/1660/10521/607/116931/3159/9063/79960/4869/245806/23210/5469/5396/4520/6599/8864/51003/26292/9282/9975/3054/119392/2247	62
	GO:0019207	kinase regulator activity	44/1974	208/17632	2.22804e-05	0.00139065	0.00119554	3084/11142/808/219771/2915/904/905/9555/9802/2258/8503/10983/57018/5062/10718/161742/30837/3146/5290/5295/26585/8851/6794/51704/55450/54619/2764/9021/894/1654/28951/8941/57551/890/51527/84174/4869/79616/4040/5573/4331/1946/900/9306	44
	GO:0019003	GDP binding	19/1974	61/17632	2.24511e-05	0.00139065	0.00119554	2770/51143/5862/10890/57403/375/5869/57826/5911/51552/7879/85004/9364/22931/23011/2773/5898/5874/5912	19
	GO:0140030	modification-dependent protein binding	33/1974	142/17632	3.25456e-05	0.00190392	0.0016368	23198/5253/3416/124359/22823/2332/5887/5929/23512/84656/10771/55904/54454/23030/1105/80853/22890/56957/55023/8019/54799/3300/23133/26108/11137/10133/54629/139886/254225/169981/138474/4300/23081	33
	GO:0003727	single-stranded RNA binding	24/1974	90/17632	3.6673e-05	0.00203246	0.0017473	9987/26523/3609/7072/1975/113251/6310/2332/3178/10492/26065/23435/10657/3146/5937/3183/4440/27161/1654/1660/1746/23210/340529/645974	24
	GO:0003705	transcription factor activity, RNA polymerase II distal enhancer sequence-specific binding	27/1974	108/17632	4.29919e-05	0.0022558	0.00193931	2494/4211/3725/4286/6662/5991/4784/51804/5457/23435/6722/5629/4209/60468/5813/2296/10620/10923/1385/4208/3159/245806/3222/463/9975/3054/4790	27
	GO:0001078	proximal promoter DNA-binding transcription repressor activity, RNA polymerase II-specific	37/1974	169/17632	4.49875e-05	0.0022558	0.00193931	121536/138151/4084/93986/55553/7707/579/26137/7101/1871/5629/5458/639/79365/7764/11107/23030/6668/3607/9705/6498/7832/1869/4204/23316/53335/30818/4799/11279/8091/5396/463/50804/9975/79733/6936/23081	37
	GO:0045182	translation regulator activity	18/1974	59/17632	4.99364e-05	0.00239014	0.0020548	10658/23034/2332/51247/9513/3658/1977/22849/5813/1979/2475/131405/10642/57054/1617/57055/57135/80315	18
	GO:0019887	protein kinase regulator activity	38/1974	180/17632	8.19837e-05	0.00375343	0.00322682	3084/11142/808/219771/2915/904/905/9555/9802/2258/10983/57018/5062/10718/161742/3146/5290/26585/8851/6794/51704/55450/54619/2764/9021/894/1654/28951/8941/57551/890/51527/4869/79616/5573/4331/1946/900	38
	GO:0030695	GTPase regulator activity	57/1974	309/17632	9.9132e-05	0.00434942	0.00373919	889/57569/9162/8829/3725/22999/9098/23092/94134/158763/23365/9732/1124/23380/1123/394/119016/414189/9515/64786/57584/54453/55188/51306/9135/2776/5903/3843/23094/57568/577/134957/6654/57514/8976/5922/84079/5999/55633/255520/9901/6102/10527/23527/129049/93663/202151/10451/10484/10395/663/9754/9459/7813/85397/54885/8997	57
	GO:0032452	histone demethylase activity	11/1974	28/17632	0.000117705	0.00495775	0.00426217	7404/5253/7403/23135/23030/84159/80853/51780/23133/23210/23081	11
	GO:0008179	adenylate cyclase binding	7/1974	13/17632	0.000202851	0.00791119	0.00680124	808/5894/9590/9495/111/10486/154	7
	GO:1990380	Lys48-specific deubiquitinase activity	7/1974	13/17632	0.000202851	0.00791119	0.00680124	4287/55593/8239/10869/56957/54629/55432	7
	GO:0035064	methylated histone binding	19/1974	71/17632	0.000218932	0.00794951	0.00683418	5253/124359/22823/2332/5929/23512/84656/10771/55904/23030/1105/80853/54799/23133/26108/11137/139886/169981/23081	19
	GO:0140034	methylation-dependent protein binding	19/1974	71/17632	0.000218932	0.00794951	0.00683418	5253/124359/22823/2332/5929/23512/84656/10771/55904/23030/1105/80853/54799/23133/26108/11137/139886/169981/23081	19
	GO:0070717	poly-purine tract binding	11/1974	30/17632	0.000242213	0.00850168	0.00730889	9987/7072/113251/6310/2332/10492/10657/5937/1654/340529/645974	11
	GO:0017048	Rho GTPase binding	36/1974	177/17632	0.000270126	0.00872079	0.00749725	100271715/23365/9732/23380/57144/80143/5586/26084/8531/1729/5062/114793/8874/1857/6647/6792/29966/11113/6654/84904/653464/50618/2059/10160/9901/5063/121512/10451/55920/538/57449/139818/9459/29091/85440/8997	36
	GO:0061650	ubiquitin-like protein conjugating enzyme activity	13/1974	40/17632	0.000271809	0.00872079	0.00749725	7323/7332/140739/7328/65264/27338/51465/134111/118424/92912/7325/7334/55284	13
	GO:0002162	dystroglycan binding	6/1974	10/17632	0.000275047	0.00872079	0.00749725	4133/23332/23122/1756/7414/1605	6
	GO:0005096	GTPase activator activity	51/1974	279/17632	0.000281583	0.00872079	0.00749725	57569/8829/3725/9098/23092/94134/158763/23365/9732/1124/23380/1123/394/119016/414189/9515/64786/57584/54453/55188/51306/9135/2776/5903/23094/57568/577/134957/6654/57514/5922/84079/5999/55633/255520/9901/6102/23527/129049/93663/202151/10451/10484/10395/663/9754/9459/7813/85397/54885/8997	51
	GO:0030371	translation repressor activity	10/1974	26/17632	0.000295266	0.00888328	0.00763695	10658/23034/2332/51247/3658/22849/5813/1979/131405/80315	10
	GO:0048185	activin binding	7/1974	14/17632	0.0003665	0.0105182	0.00904248	7046/4092/2280/91/93/130399/90	7
	GO:0060589	nucleoside-triphosphatase regulator activity	61/1974	353/17632	0.000369585	0.0105182	0.00904248	889/57569/9162/8829/3725/22999/9098/23092/94134/158763/23365/9732/1124/23380/1123/394/119016/414189/9515/64786/57584/54453/55188/51306/9135/2776/5903/3843/23094/57568/577/10294/134957/6654/57514/8976/5922/84079/5999/3300/55633/255520/9530/9901/6102/10527/23527/129049/93663/202151/10451/10484/10395/663/9754/9459/7813/23397/85397/54885/8997	61
	GO:0030295	protein kinase activator activity	20/1974	80/17632	0.000404942	0.0112211	0.00964681	3084/808/2915/904/905/9802/2258/5062/10718/3146/5290/26585/8851/6794/51704/1654/8941/57551/4331/1946	20
	GO:0051219	phosphoprotein binding	20/1974	82/17632	0.000571427	0.0154285	0.0132639	868/123169/5048/5781/7529/23168/8503/5594/5295/2475/9021/84959/2035/4281/6622/8945/7525/54840/6452/126669	20
	GO:0001158	enhancer sequence-specific DNA binding	26/1974	119/17632	0.000595042	0.0156398	0.0134455	2494/3725/6662/7021/5457/4841/619279/4801/8543/60468/9575/6664/79365/3183/10620/6421/1385/4208/3159/3222/8861/6599/23411/9975/5928/4790	26
	GO:0032451	demethylase activity	12/1974	38/17632	0.000623808	0.0156398	0.0134455	7404/5253/7403/54890/23135/23030/84159/80853/51780/23133/23210/23081	12
	GO:0061631	ubiquitin conjugating enzyme activity	12/1974	38/17632	0.000623808	0.0156398	0.0134455	7323/7332/7328/65264/27338/51465/134111/118424/92912/7325/7334/55284	12
	GO:0008143	poly(A) binding	9/1974	24/17632	0.000737569	0.0180619	0.0155278	9987/7072/113251/10492/10657/5937/1654/340529/645974	9
	GO:0042813	Wnt-activated receptor activity	7/1974	16/17632	0.000997588	0.0228415	0.0196368	11211/4919/7855/8321/6259/4040/7976	7
	GO:0071837	HMG box domain binding	7/1974	16/17632	0.000997588	0.0228415	0.0196368	6938/1959/3725/5080/3200/4208/5396	7
	GO:0045296	cadherin binding	55/1974	323/17632	0.000997824	0.0228415	0.0196368	6138/9689/54874/26135/5861/22919/7529/800/8502/1005/3190/56061/10890/10006/5586/8428/3927/29789/5062/114793/5331/9218/128866/1009/7414/5797/1983/23085/28969/8851/151963/1004/1654/55379/23670/143098/6711/23042/9748/6811/1006/1007/7430/1968/7082/1012/1656/23499/93663/11329/3054/29091/999/10611/5663	55
	GO:0019209	kinase activator activity	20/1974	87/17632	0.0012665	0.028189	0.0242341	3084/808/2915/904/905/9802/2258/5062/10718/3146/5290/26585/8851/6794/51704/1654/8941/57551/4331/1946	20
	GO:0019199	transmembrane receptor protein kinase activity	19/1974	81/17632	0.00128497	0.028189	0.0242341	7046/8829/2042/8828/4915/2321/51232/91/4919/5156/2066/93/2049/2044/25928/6259/3815/130399/90	19
	GO:0031490	chromatin DNA binding	25/1974	119/17632	0.00136022	0.0292308	0.0251297	7404/7403/10891/9555/3005/23558/23512/6722/9575/4851/639/23135/7068/3183/2309/11107/3150/1660/51780/7799/5469/8091/6599/10473/5928	25
	GO:0017147	Wnt-protein binding	11/1974	36/17632	0.00141399	0.0297787	0.0256007	11211/4919/388630/7855/8321/6259/147495/4040/2487/7976/6422	11
	GO:0035326	enhancer binding	27/1974	133/17632	0.00153063	0.031603	0.0271691	2494/6938/3725/6662/7021/5457/4841/619279/4801/8543/60468/9575/6664/79365/3183/10620/6421/1385/4208/3159/3222/8861/6599/23411/9975/5928/4790	27
	GO:0005041	low-density lipoprotein particle receptor activity	6/1974	13/17632	0.00166796	0.0331389	0.0284895	7804/29967/6653/4040/4036/26020	6
	GO:0032454	histone demethylase activity (H3-K9 specific)	6/1974	13/17632	0.00166796	0.0331389	0.0284895	5253/23030/80853/51780/23133/23081	6
	GO:0044390	ubiquitin-like protein conjugating enzyme binding	11/1974	37/17632	0.0018114	0.03468	0.0298144	84259/10299/7189/9781/91445/123879/6048/255488/64844/23142/7750	11
	GO:0061980	regulatory RNA binding	11/1974	37/17632	0.0018114	0.03468	0.0298144	26523/5936/2332/3178/3181/149041/1994/131405/27161/1660/4204	11
	GO:0097718	disordered domain specific binding	10/1974	32/17632	0.00191362	0.0359829	0.0309345	3306/808/599/4193/4926/1213/7430/2335/4644/2534	10
	GO:0045309	protein phosphorylated amino acid binding	13/1974	49/17632	0.00227133	0.0419599	0.0360728	868/123169/5781/7529/23168/8503/5594/5295/9021/8945/7525/6452/126669	13
	GO:0017091	AU-rich element binding	9/1974	28/17632	0.0025756	0.0467604	0.0401999	3609/7072/1996/7073/677/22849/1994/10949/11340	9
	GO:0046935	1-phosphatidylinositol-3-kinase regulator activity	6/1974	14/17632	0.00264405	0.0471896	0.0405689	8503/30837/5295/9021/84174/9306	6
	GO:0003680	AT DNA binding	5/1974	10/17632	0.00271528	0.0476532	0.0409674	4137/3005/4208/3159/8091	5
	GO:0035591	signaling adaptor activity	18/1974	80/17632	0.0027868	0.0481066	0.0413572	2887/5781/1124/10580/1123/3927/10657/5295/143098/25970/50618/2059/2549/84174/9043/10451/23098/6452	18
	GO:0048365	Rac GTPase binding	16/1974	68/17632	0.00290549	0.0493465	0.0424231	9732/23380/57144/5062/1857/6647/6792/653464/2059/10160/9901/5063/10451/55920/538/85440	16
3003a
	ID	Description	GeneRatio	BgRatio	pvalue	p.adjust	qvalue	geneID	Count
	GO:0001228	DNA-binding transcription activator activity, RNA polymerase II-specific	15/164	449/17632	2.00728e-05	0.00824994	0.00745864	7799/266743/253738/4613/6496/8626/2908/4208/90993/5452/2637/64919/4802/2119/3198	15
3003b
	ID	Description	GeneRatio	BgRatio	pvalue	p.adjust	qvalue	geneID	Count
	GO:0001228	DNA-binding transcription activator activity, RNA polymerase II-specific	103/1974	449/17632	5.6947e-13	5.49859e-10	4.72714e-10	6925/7101/6596/6938/4211/6722/7716/6239/8609/5015/861/4603/4775/1958/23261/2119/5080/3234/3190/3660/80034/2113/7490/79800/5992/5326/1761/7029/51804/4209/2309/22887/10691/4286/4774/3664/6095/4781/10153/5458/1871/1385/9705/64641/5457/4609/6664/4089/2494/64710/3725/23435/6662/23036/9480/7572/6659/2002/9575/10274/3516/10620/7693/1959/988/7547/51621/7021/5013/4761/2005/7545/10923/4851/3607/2296/7071/1…	103
	GO:0000982	transcription factor activity, RNA polymerase II proximal promoter sequence-specific DNA binding	102/1974	447/17632	1.04437e-12	5.49859e-10	4.72714e-10	6925/7101/6596/6938/4084/79365/4211/6722/8609/5015/121536/4603/7003/4775/1958/23261/5080/3190/11107/2113/7490/79800/5992/5326/55553/51804/4209/10691/93986/4286/4774/4781/10153/26137/5458/1871/1385/9705/64641/5457/4609/6664/4089/138151/2494/64710/3725/6662/7764/23036/9480/6659/2002/639/3516/10620/7707/7693/1959/5629/7547/51621/7021/5013/2005/7545/579/23030/3607/6668/6498/7071/1316/860/4204/1869/78…	102
	GO:0001077	proximal promoter DNA-binding transcription activator activity, RNA polymerase II-specific	71/1974	298/17632	4.06073e-10	1.26296e-07	1.08577e-07	6925/7101/6596/6938/4211/6722/8609/5015/4603/4775/1958/23261/5080/3190/2113/7490/79800/5992/5326/51804/4209/10691/4286/4774/4781/10153/5458/1871/1385/64641/5457/4609/6664/4089/2494/64710/3725/6662/23036/9480/6659/2002/3516/10620/7693/1959/7547/51621/7021/5013/2005/7545/3607/7071/1316/860/1869/1747/4208/3222/121340/8091/64764/4520/25833/688/23411/79733/2908/7024/26257	71
	GO:0042393	histone binding	53/1974	195/17632	4.79759e-10	1.26296e-07	1.08577e-07	80853/54454/22823/23512/79718/10771/6418/7994/90780/55023/2332/124359/84656/115426/1105/23522/8019/114825/55904/8028/23774/5929/54617/5253/51773/5896/23198/9960/23030/8125/51460/54799/81611/4869/23133/10527/144108/26108/6622/11137/57713/139886/23038/25842/9025/4302/169981/23411/138474/5928/11143/4300/23081	53
	GO:0004674	protein serine/threonine kinase activity	94/1974	455/17632	2.30195e-09	4.84791e-07	4.16775e-07	8798/23097/91/54861/8573/816/5599/1021/91754/84446/905/57144/7046/9201/27347/22858/1024/203447/5586/140901/6792/57162/149420/4294/5594/5592/7150/51701/23043/23235/93/10783/5062/5601/8899/8428/51765/340156/204851/9874/4139/369/1859/5165/2475/79858/5608/11113/10114/85443/10420/5290/5565/1198/904/23049/1017/5894/51755/6794/5613/25928/5218/57551/9748/80122/3985/6197/9262/65061/9175/998/57118/5063/517…	94
	GO:0003730	mRNA 3'-UTR binding	27/1974	80/17632	7.16343e-08	1.25718e-05	1.0808e-05	9513/10236/1993/1655/1996/149041/2332/3183/3181/22849/26135/5937/5936/23435/1994/8531/677/84294/10642/79048/57054/1617/57135/57055/80315/340529/645974	27
	GO:0019787	ubiquitin-like protein transferase activity	84/1974	421/17632	8.36589e-08	1.25847e-05	1.0819e-05	868/6596/7323/10299/23024/152006/7328/79589/54778/65264/51465/9354/5080/149041/140739/26268/4193/57162/115426/10206/4850/57520/331/11059/9781/9039/4194/8065/26261/55167/91445/23321/10277/7189/5930/51592/7332/84231/11342/57574/5896/5903/6048/10075/27338/54708/131405/64326/4591/267/255488/23304/7187/26224/57534/79699/23291/134111/7337/223082/9063/998/118424/8452/50862/51132/284996/5469/7325/92912/6…	84
	GO:0004842	ubiquitin-protein transferase activity	80/1974	396/17632	9.81981e-08	1.29253e-05	1.11119e-05	868/6596/7323/10299/23024/152006/7328/79589/54778/65264/51465/9354/5080/149041/26268/4193/57162/115426/10206/4850/57520/331/11059/9781/4194/8065/26261/55167/91445/23321/10277/7189/5930/51592/7332/84231/11342/57574/5896/6048/10075/27338/54708/131405/64326/4591/267/255488/23304/7187/26224/57534/79699/23291/134111/7337/223082/998/118424/8452/50862/51132/284996/5469/7325/92912/6502/8945/51444/9025/73…	80
	GO:0001227	DNA-binding transcription repressor activity, RNA polymerase II-specific	59/1974	267/17632	2.07156e-07	2.42373e-05	2.08368e-05	4601/7101/6935/4084/79365/57659/7227/121536/84159/4775/5080/11107/55553/60468/2309/93986/4286/9925/5813/26137/5458/1871/8545/9705/4609/138151/7764/11278/639/7707/8531/5629/5814/579/153572/23030/3607/6668/6498/4204/1869/7832/1602/23316/53335/29942/30818/4799/11279/8091/5396/463/50804/84524/79733/9975/4790/6936/23081	59
	GO:0061659	ubiquitin-like protein ligase activity	50/1974	213/17632	2.5109e-07	2.64398e-05	2.27302e-05	868/6596/10299/23024/79589/54778/9354/149041/4193/57162/115426/10206/57520/331/11059/9781/4194/8065/55167/91445/23321/10277/7189/5930/11342/5896/6048/10075/131405/64326/4591/267/255488/23304/26224/23291/7337/223082/9063/998/8452/51132/284996/5469/6502/8945/51444/51003/84085/387921	50
	GO:0061630	ubiquitin protein ligase activity	49/1974	208/17632	2.94252e-07	2.8168e-05	2.4216e-05	868/6596/10299/23024/79589/54778/9354/149041/4193/57162/115426/10206/57520/331/11059/9781/4194/8065/55167/91445/23321/10277/7189/5930/11342/5896/6048/10075/131405/64326/4591/267/255488/23304/26224/23291/7337/223082/998/8452/51132/284996/5469/6502/8945/51444/51003/84085/387921	49
	GO:0046332	SMAD binding	24/1974	80/17632	4.10256e-06	0.000359999	0.000309491	6938/91/1655/54778/7046/5080/4092/2280/93/5813/63976/5494/4089/51592/3725/5814/8239/6498/10527/8091/202151/9392/130399/90	24
	GO:0050839	cell adhesion molecule binding	87/1974	486/17632	5.83859e-06	0.000472926	0.000406574	5789/29789/9689/1005/23085/1009/800/5861/53616/57451/10006/28969/9378/7402/1983/3084/5331/3190/1654/3927/5586/3685/7414/3146/9218/55714/26135/8851/5062/3479/6138/8428/56061/22854/54874/114793/10890/5781/1004/128866/7529/8502/8745/57555/5797/3696/22919/55379/151963/23670/6711/811/143098/6811/23042/11188/1006/25945/9748/1007/10178/7430/2335/1968/25975/26011/7082/1012/10085/9358/23499/1656/11096/369…	87
	GO:0003714	transcription corepressor activity	50/1974	238/17632	7.77779e-06	0.000585001	0.000502925	4601/862/54531/6935/4084/3400/79365/10413/9734/121536/7068/286205/7026/1488/79718/10771/124359/4294/5458/23429/473/6672/5457/6427/11278/84962/8204/23051/8531/5629/7021/4761/3975/126374/4204/51460/29883/7090/30818/11244/9096/22882/51132/8861/165631/25942/57713/23411/79733/166968	50
	GO:0003713	transcription coactivator activity	62/1974	321/17632	1.18457e-05	0.000831568	0.000714898	6935/7543/10413/8609/84159/9969/7068/10891/23558/1660/1488/54904/6883/7994/6671/57826/10691/9441/9792/5458/63976/473/6672/23054/5457/10472/6664/2957/8896/5253/3725/57591/7332/6659/8204/26205/7021/84193/92140/10923/2296/10521/116931/607/3159/9063/79960/4869/245806/23210/5469/5396/4520/6599/8864/51003/9282/26292/9975/3054/119392/2247	62
	GO:0019207	kinase regulator activity	44/1974	208/17632	2.22804e-05	0.00139065	0.00119554	894/2258/2915/8503/905/9802/10983/219771/3084/808/1654/55450/11142/10718/3146/5295/8851/5062/51704/54619/28951/57018/26585/9555/8941/5290/9021/904/2764/161742/30837/6794/57551/890/51527/84174/4869/79616/4040/5573/4331/1946/900/9306	44
	GO:0019003	GDP binding	19/1974	61/17632	2.24511e-05	0.00139065	0.00119554	375/57826/5862/5869/85004/10890/2770/51552/5911/51143/7879/57403/9364/22931/23011/2773/5898/5874/5912	19
	GO:0140030	modification-dependent protein binding	33/1974	142/17632	3.25456e-05	0.00190392	0.0016368	80853/54454/22823/23512/10771/55023/2332/124359/84656/22890/1105/3416/8019/55904/5929/56957/5253/5887/23198/23030/54799/3300/23133/26108/11137/10133/54629/139886/254225/169981/138474/4300/23081	33
	GO:0003727	single-stranded RNA binding	24/1974	90/17632	3.6673e-05	0.00203246	0.0017473	113251/10492/26523/4440/1660/1654/10657/2332/3146/3183/3178/7072/6310/3609/5937/1975/23435/9987/27161/26065/1746/23210/340529/645974	24
	GO:0003705	transcription factor activity, RNA polymerase II distal enhancer sequence-specific binding	27/1974	108/17632	4.29919e-05	0.0022558	0.00193931	4211/6722/51804/60468/4209/4286/4784/5813/1385/5457/2494/3725/23435/6662/10620/5629/5991/10923/2296/4208/3159/245806/3222/463/9975/3054/4790	27
	GO:0001078	proximal promoter DNA-binding transcription repressor activity, RNA polymerase II-specific	37/1974	169/17632	4.49875e-05	0.0022558	0.00193931	7101/4084/79365/121536/11107/55553/93986/26137/5458/1871/9705/138151/7764/639/7707/5629/579/23030/3607/6668/6498/4204/1869/7832/23316/53335/30818/4799/11279/8091/5396/463/50804/79733/9975/6936/23081	37
	GO:0045182	translation regulator activity	18/1974	59/17632	4.99364e-05	0.00239014	0.0020548	10658/9513/1977/51247/3658/2332/23034/22849/5813/2475/1979/131405/10642/57054/1617/57135/57055/80315	18
	GO:0019887	protein kinase regulator activity	38/1974	180/17632	8.19837e-05	0.00375343	0.00322682	894/2258/2915/905/9802/10983/219771/3084/808/1654/55450/11142/10718/3146/8851/5062/51704/54619/28951/57018/26585/9555/8941/5290/9021/904/2764/161742/6794/57551/890/51527/4869/79616/5573/4331/1946/900	38
	GO:0030695	GTPase regulator activity	57/1974	309/17632	9.9132e-05	0.00434942	0.00373919	9098/119016/1123/1124/9135/394/23365/54453/57569/6654/8829/51306/64786/9162/22999/889/134957/55188/94134/414189/9732/9515/3725/23092/158763/8976/23094/5903/57584/57568/57514/3843/2776/577/23380/5922/84079/5999/255520/55633/9901/6102/10527/23527/129049/93663/202151/10451/10484/10395/663/9459/9754/7813/85397/54885/8997	57
	GO:0032452	histone demethylase activity	11/1974	28/17632	0.000117705	0.00495775	0.00426217	80853/7404/84159/7403/23135/5253/23030/51780/23133/23210/23081	11
	GO:0008179	adenylate cyclase binding	7/1974	13/17632	0.000202851	0.00791119	0.00680124	111/808/9590/9495/5894/10486/154	7
	GO:1990380	Lys48-specific deubiquitinase activity	7/1974	13/17632	0.000202851	0.00791119	0.00680124	4287/55593/10869/56957/8239/54629/55432	7
	GO:0035064	methylated histone binding	19/1974	71/17632	0.000218932	0.00794951	0.00683418	80853/22823/23512/10771/2332/124359/84656/1105/55904/5929/5253/23030/54799/23133/26108/11137/139886/169981/23081	19
	GO:0140034	methylation-dependent protein binding	19/1974	71/17632	0.000218932	0.00794951	0.00683418	80853/22823/23512/10771/2332/124359/84656/1105/55904/5929/5253/23030/54799/23133/26108/11137/139886/169981/23081	19
	GO:0070717	poly-purine tract binding	11/1974	30/17632	0.000242213	0.00850168	0.00730889	113251/10492/1654/10657/2332/7072/6310/5937/9987/340529/645974	11
	GO:0017048	Rho GTPase binding	36/1974	177/17632	0.000270126	0.00872079	0.00749725	23365/57144/6654/8874/26084/5586/6792/80143/5062/84904/114793/11113/100271715/29966/9732/6647/1857/8531/1729/23380/653464/50618/2059/10160/9901/5063/121512/10451/538/55920/57449/9459/139818/29091/85440/8997	36
	GO:0061650	ubiquitin-like protein conjugating enzyme activity	13/1974	40/17632	0.000271809	0.00872079	0.00749725	7323/7328/65264/51465/140739/7332/27338/134111/118424/7325/92912/7334/55284	13
	GO:0002162	dystroglycan binding	6/1974	10/17632	0.000275047	0.00872079	0.00749725	1756/23122/4133/23332/7414/1605	6
	GO:0005096	GTPase activator activity	51/1974	279/17632	0.000281583	0.00872079	0.00749725	9098/119016/1123/1124/9135/394/23365/54453/57569/6654/8829/51306/64786/134957/55188/94134/414189/9732/9515/3725/23092/158763/23094/5903/57584/57568/57514/2776/577/23380/5922/84079/5999/255520/55633/9901/6102/23527/129049/93663/202151/10451/10484/10395/663/9459/9754/7813/85397/54885/8997	51
	GO:0030371	translation repressor activity	10/1974	26/17632	0.000295266	0.00888328	0.00763695	10658/51247/3658/2332/23034/22849/5813/1979/131405/80315	10
	GO:0048185	activin binding	7/1974	14/17632	0.0003665	0.0105182	0.00904248	91/7046/4092/2280/93/130399/90	7
	GO:0060589	nucleoside-triphosphatase regulator activity	61/1974	353/17632	0.000369585	0.0105182	0.00904248	9098/119016/1123/1124/9135/394/23365/54453/57569/6654/8829/51306/64786/9162/22999/889/134957/55188/94134/414189/9732/9515/3725/10294/23092/158763/8976/23094/5903/57584/57568/57514/3843/2776/577/23380/5922/84079/5999/3300/255520/55633/9530/9901/6102/10527/23527/129049/93663/202151/10451/10484/10395/663/9459/9754/7813/23397/85397/54885/8997	61
	GO:0030295	protein kinase activator activity	20/1974	80/17632	0.000404942	0.0112211	0.00964681	2258/2915/905/9802/3084/808/1654/10718/3146/8851/5062/51704/26585/8941/5290/904/6794/57551/4331/1946	20
	GO:0051219	phosphoprotein binding	20/1974	82/17632	0.000571427	0.0154285	0.0132639	868/8503/123169/84959/5594/5295/2475/23168/5048/5781/7529/9021/2035/4281/6622/8945/7525/54840/6452/126669	20
	GO:0001158	enhancer sequence-specific DNA binding	26/1974	119/17632	0.000595042	0.0156398	0.0134455	79365/60468/3183/1385/5457/6664/4841/6421/2494/3725/6662/9575/10620/7021/4801/8543/619279/4208/3159/3222/8861/6599/23411/9975/5928/4790	26
	GO:0032451	demethylase activity	12/1974	38/17632	0.000623808	0.0156398	0.0134455	80853/7404/84159/54890/7403/23135/5253/23030/51780/23133/23210/23081	12
	GO:0061631	ubiquitin conjugating enzyme activity	12/1974	38/17632	0.000623808	0.0156398	0.0134455	7323/7328/65264/51465/7332/27338/134111/118424/7325/92912/7334/55284	12
	GO:0008143	poly(A) binding	9/1974	24/17632	0.000737569	0.0180619	0.0155278	113251/10492/1654/10657/7072/5937/9987/340529/645974	9
	GO:0042813	Wnt-activated receptor activity	7/1974	16/17632	0.000997588	0.0228415	0.0196368	7855/8321/11211/4919/6259/4040/7976	7
	GO:0071837	HMG box domain binding	7/1974	16/17632	0.000997588	0.0228415	0.0196368	6938/3200/5080/3725/1959/4208/5396	7
	GO:0045296	cadherin binding	55/1974	323/17632	0.000997824	0.0228415	0.0196368	29789/9689/1005/23085/1009/800/5861/10006/28969/1983/5331/3190/1654/3927/5586/7414/9218/26135/8851/5062/6138/8428/56061/54874/114793/10890/1004/128866/7529/8502/5797/22919/55379/151963/23670/6711/143098/6811/23042/1006/9748/1007/7430/1968/7082/1012/23499/1656/93663/11329/3054/29091/999/10611/5663	55
	GO:0019209	kinase activator activity	20/1974	87/17632	0.0012665	0.028189	0.0242341	2258/2915/905/9802/3084/808/1654/10718/3146/8851/5062/51704/26585/8941/5290/904/6794/57551/4331/1946	20
	GO:0019199	transmembrane receptor protein kinase activity	19/1974	81/17632	0.00128497	0.028189	0.0242341	2066/51232/91/7046/8829/2042/93/5156/4915/8828/2321/4919/2049/25928/2044/6259/3815/130399/90	19
	GO:0031490	chromatin DNA binding	25/1974	119/17632	0.00136022	0.0292308	0.0251297	7404/6722/7068/10891/23558/1660/23512/11107/3150/3183/2309/7403/23135/9575/639/9555/4851/3005/51780/7799/5469/8091/6599/10473/5928	25
	GO:0017147	Wnt-protein binding	11/1974	36/17632	0.00141399	0.0297787	0.0256007	7855/8321/11211/388630/4919/6259/147495/4040/2487/7976/6422	11
	GO:0035326	enhancer binding	27/1974	133/17632	0.00153063	0.031603	0.0271691	6938/79365/60468/3183/1385/5457/6664/4841/6421/2494/3725/6662/9575/10620/7021/4801/8543/619279/4208/3159/3222/8861/6599/23411/9975/5928/4790	27
	GO:0005041	low-density lipoprotein particle receptor activity	6/1974	13/17632	0.00166796	0.0331389	0.0284895	6653/7804/29967/4040/4036/26020	6
	GO:0032454	histone demethylase activity (H3-K9 specific)	6/1974	13/17632	0.00166796	0.0331389	0.0284895	80853/5253/23030/51780/23133/23081	6
	GO:0044390	ubiquitin-like protein conjugating enzyme binding	11/1974	37/17632	0.0018114	0.03468	0.0298144	123879/84259/10299/9781/91445/7189/6048/255488/64844/23142/7750	11
	GO:0061980	regulatory RNA binding	11/1974	37/17632	0.0018114	0.03468	0.0298144	26523/1660/149041/2332/3181/3178/5936/1994/27161/131405/4204	11
	GO:0097718	disordered domain specific binding	10/1974	32/17632	0.00191362	0.0359829	0.0309345	1213/808/4193/4926/3306/599/7430/2335/4644/2534	10
	GO:0045309	protein phosphorylated amino acid binding	13/1974	49/17632	0.00227133	0.0419599	0.0360728	868/8503/123169/5594/5295/23168/5781/7529/9021/8945/7525/6452/126669	13
	GO:0017091	AU-rich element binding	9/1974	28/17632	0.0025756	0.0467604	0.0401999	1996/7073/22849/7072/3609/1994/677/10949/11340	9
	GO:0046935	1-phosphatidylinositol-3-kinase regulator activity	6/1974	14/17632	0.00264405	0.0471896	0.0405689	8503/5295/9021/30837/84174/9306	6
	GO:0003680	AT DNA binding	5/1974	10/17632	0.00271528	0.0476532	0.0409674	4137/3005/4208/3159/8091	5
	GO:0035591	signaling adaptor activity	18/1974	80/17632	0.0027868	0.0481066	0.0413572	1123/1124/3927/10580/10657/5295/2887/5781/143098/25970/50618/84174/2549/2059/9043/10451/23098/6452	18
	GO:0048365	Rac GTPase binding	16/1974	68/17632	0.00290549	0.0493465	0.0424231	57144/6792/5062/9732/6647/1857/23380/653464/2059/10160/9901/5063/10451/538/55920/85440	16
3004a
	ID	Description	GeneRatio	BgRatio	pvalue	p.adjust	qvalue	geneID	Count
	GO:0008022	protein C-terminus binding	11/190	187/17632	5.96017e-06	0.00286088	0.0026413	54715/6311/1445/26986/5562/27161/2067/3339/9223/23119/774	11
	GO:0003714	transcription corepressor activity	11/190	238/17632	5.61648e-05	0.0134795	0.0124449	10664/10915/124359/7021/4335/64324/28996/51341/10771/57594/473	11
	GO:0004674	protein serine/threonine kinase activity	15/190	455/17632	0.000127013	0.0203221	0.0187623	818/904/5879/80122/6197/4215/5581/5127/28996/5562/5596/51422/8091/30811/204851	15
3004b
	ID	Description	GeneRatio	BgRatio	pvalue	p.adjust	qvalue	geneID	Count
	GO:0001228	DNA-binding transcription activator activity, RNA polymerase II-specific	103/1974	449/17632	5.6947e-13	5.49859e-10	4.72714e-10	80034/4211/5457/6095/22887/6925/2113/7490/6938/2002/5015/1959/7101/4603/5458/3190/4286/3234/1871/4775/2309/1385/3725/6662/5080/5992/6596/6659/23261/7716/1761/7029/8609/9575/79800/4761/6239/9705/4774/2119/9480/2494/4781/10691/10923/7547/3516/2296/3664/23435/51804/4209/4089/7021/4609/10153/2005/64641/4851/6664/51621/7545/10620/1958/3607/6722/7693/5013/5326/64710/861/23036/7572/988/10274/3660/860/13…	103
	GO:0000982	transcription factor activity, RNA polymerase II proximal promoter sequence-specific DNA binding	102/1974	447/17632	1.04437e-12	5.49859e-10	4.72714e-10	4211/5457/6925/2113/7490/6938/2002/5015/1959/7101/4603/121536/5458/23030/3190/5629/79365/4286/138151/1871/4775/1385/3725/6662/11107/55553/5080/26137/5992/6596/6659/23261/639/8609/579/93986/79800/7764/7707/9705/4774/9480/2494/4781/10691/7547/3516/4084/51804/4209/4089/7021/4609/10153/2005/64641/6664/6668/51621/7545/10620/1958/7003/3607/6722/7693/5013/5326/64710/23036/860/6498/1316/7071/7832/1869/42…	102
	GO:0001077	proximal promoter DNA-binding transcription activator activity, RNA polymerase II-specific	71/1974	298/17632	4.06073e-10	1.26296e-07	1.08577e-07	4211/5457/6925/2113/7490/6938/2002/5015/1959/7101/4603/5458/3190/4286/1871/4775/1385/3725/6662/5080/5992/6596/6659/23261/8609/79800/4774/9480/2494/4781/10691/7547/3516/51804/4209/4089/7021/4609/10153/2005/64641/6664/51621/7545/10620/1958/3607/6722/7693/5013/5326/64710/23036/860/1316/7071/1869/1747/4208/3222/121340/8091/64764/4520/25833/688/23411/79733/2908/7024/26257	71
	GO:0042393	histone binding	53/1974	195/17632	4.79759e-10	1.26296e-07	1.08577e-07	23522/8028/6418/23030/80853/55023/22823/2332/7994/115426/51773/23774/54454/114825/8125/79718/8019/9960/124359/23512/84656/55904/10771/1105/5929/23198/54617/5896/90780/5253/51460/54799/81611/4869/23133/10527/26108/144108/6622/11137/57713/139886/23038/25842/9025/4302/23411/169981/138474/5928/11143/4300/23081	53
	GO:0004674	protein serine/threonine kinase activity	94/1974	455/17632	2.30195e-09	4.84791e-07	4.16775e-07	1017/10114/904/8573/54861/27347/1198/7046/5599/51701/23235/23043/23049/8798/204851/1859/91754/93/5601/816/1024/140901/5586/23097/57144/5594/5592/10783/4294/5565/1021/11113/340156/905/5290/369/8428/51765/10420/5613/22858/4139/79858/203447/5608/9201/6792/5062/9874/57162/5894/6794/149420/5165/8899/84446/51755/91/7150/85443/2475/57551/5218/25928/9748/80122/3985/9262/6197/9175/65061/998/57118/5063/517…	94
	GO:0003730	mRNA 3'-UTR binding	27/1974	80/17632	7.16343e-08	1.25718e-05	1.0808e-05	1996/1655/22849/1993/2332/10236/9513/3183/3181/5937/26135/5936/677/149041/1994/23435/8531/84294/10642/79048/57054/1617/57055/57135/80315/340529/645974	27
	GO:0019787	ubiquitin-like protein transferase activity	84/1974	421/17632	8.36589e-08	1.25847e-05	1.0819e-05	8065/10206/10299/868/7323/11342/4193/5930/54778/65264/54708/26268/4850/115426/5080/6596/7332/6048/4194/7189/5903/79589/149041/23321/51465/140739/55167/26261/9039/27338/152006/57520/57162/23024/57574/7328/10277/331/9354/51592/84231/131405/5896/9781/91445/10075/11059/267/4591/64326/7187/79699/57534/255488/23304/26224/23291/134111/7337/9063/223082/998/118424/8452/50862/51132/284996/5469/92912/7325/6…	84
	GO:0004842	ubiquitin-protein transferase activity	80/1974	396/17632	9.81981e-08	1.29253e-05	1.11119e-05	8065/10206/10299/868/7323/11342/4193/5930/54778/65264/54708/26268/4850/115426/5080/6596/7332/6048/4194/7189/79589/149041/23321/51465/55167/26261/27338/152006/57520/57162/23024/57574/7328/10277/331/9354/51592/84231/131405/5896/9781/91445/10075/11059/267/4591/64326/7187/79699/57534/255488/23304/26224/23291/134111/7337/223082/998/118424/8452/50862/51132/284996/5469/92912/7325/6502/8945/51444/9025/73…	80
	GO:0001227	DNA-binding transcription repressor activity, RNA polymerase II-specific	59/1974	267/17632	2.07156e-07	2.42373e-05	2.08368e-05	6935/84159/7101/9925/60468/121536/5458/23030/5629/79365/4286/138151/1871/4775/2309/11107/55553/5080/26137/8545/639/7227/579/93986/5813/7764/7707/9705/5814/153572/4084/4609/57659/6668/11278/8531/3607/4601/6498/7832/1869/4204/1602/23316/53335/29942/30818/4799/11279/8091/5396/463/84524/50804/79733/9975/4790/6936/23081	59
	GO:0061659	ubiquitin-like protein ligase activity	50/1974	213/17632	2.5109e-07	2.64398e-05	2.27302e-05	8065/10206/10299/868/11342/4193/5930/54778/115426/6596/6048/4194/7189/79589/149041/23321/55167/57520/57162/23024/10277/331/9354/131405/5896/9781/91445/10075/11059/267/4591/64326/255488/23304/26224/23291/7337/9063/223082/998/8452/51132/284996/5469/6502/8945/51444/51003/84085/387921	50
	GO:0061630	ubiquitin protein ligase activity	49/1974	208/17632	2.94252e-07	2.8168e-05	2.4216e-05	8065/10206/10299/868/11342/4193/5930/54778/115426/6596/6048/4194/7189/79589/149041/23321/55167/57520/57162/23024/10277/331/9354/131405/5896/9781/91445/10075/11059/267/4591/64326/255488/23304/26224/23291/7337/223082/998/8452/51132/284996/5469/6502/8945/51444/51003/84085/387921	49
	GO:0046332	SMAD binding	24/1974	80/17632	4.10256e-06	0.000359999	0.000309491	7046/6938/1655/54778/5494/3725/93/4092/5080/2280/5813/5814/4089/63976/51592/91/8239/6498/10527/8091/202151/9392/130399/90	24
	GO:0050839	cell adhesion molecule binding	87/1974	486/17632	5.83859e-06	0.000472926	0.000406574	800/9689/10006/9378/5789/22854/3084/1005/1009/6138/57451/23085/3479/3190/5331/53616/5861/7414/5586/1654/3927/114793/29789/26135/1983/3685/8428/28969/8502/7402/22919/8745/3146/54874/56061/9218/5062/57555/8851/151963/7529/55714/128866/1004/5781/55379/3696/10890/5797/23670/143098/811/6711/23042/11188/6811/1006/25945/9748/1007/10178/7430/2335/1968/25975/26011/7082/1012/10085/9358/23499/11096/1656/369…	87
	GO:0003714	transcription corepressor activity	50/1974	238/17632	7.77779e-06	0.000585001	0.000502925	862/5457/10413/7026/6935/286205/9734/23429/121536/5458/5629/79365/23051/6427/1488/4294/4761/79718/4084/8204/7021/124359/473/54531/3400/84962/3975/126374/11278/8531/10771/6672/7068/4601/4204/51460/29883/30818/7090/11244/9096/22882/51132/8861/25942/165631/57713/23411/79733/166968	50
	GO:0003713	transcription coactivator activity	62/1974	321/17632	1.18457e-05	0.000831568	0.000714898	7543/5457/10413/6935/84159/23558/10891/6671/2957/5458/7994/3725/54904/7332/6659/1488/23054/9969/8609/92140/57591/10691/57826/10923/2296/9792/6883/8204/7021/473/6664/63976/84193/9441/26205/6672/7068/1660/8896/10472/5253/10521/607/116931/3159/9063/79960/4869/245806/23210/5469/5396/4520/6599/8864/26292/51003/9282/9975/3054/119392/2247	62
	GO:0019207	kinase regulator activity	44/1974	208/17632	2.22804e-05	0.00139065	0.00119554	219771/904/2915/9802/3084/26585/10983/5295/808/54619/10718/161742/1654/28951/905/5290/8503/8941/11142/51704/30837/3146/9555/2258/2764/5062/55450/8851/6794/57018/9021/894/57551/890/51527/84174/4869/79616/4040/5573/4331/1946/900/9306	44
	GO:0019003	GDP binding	19/1974	61/17632	2.24511e-05	0.00139065	0.00119554	7879/5869/375/5911/57826/51143/2770/85004/5862/51552/57403/10890/9364/22931/2773/23011/5898/5874/5912	19
	GO:0140030	modification-dependent protein binding	33/1974	142/17632	3.25456e-05	0.00190392	0.0016368	3416/5887/23030/80853/55023/22823/2332/54454/8019/124359/23512/84656/22890/55904/10771/1105/5929/23198/56957/5253/54799/3300/23133/26108/11137/10133/54629/139886/254225/169981/138474/4300/23081	33
	GO:0003727	single-stranded RNA binding	24/1974	90/17632	3.6673e-05	0.00203246	0.0017473	3178/26523/6310/10492/113251/7072/2332/10657/26065/3183/1654/5937/27161/1975/23435/3146/9987/3609/4440/1660/1746/23210/340529/645974	24
	GO:0003705	transcription factor activity, RNA polymerase II distal enhancer sequence-specific binding	27/1974	108/17632	4.29919e-05	0.0022558	0.00193931	4211/5457/60468/5629/4286/1385/3725/6662/5813/2494/10923/2296/23435/51804/4209/5991/10620/4784/6722/4208/3159/245806/3222/463/9975/3054/4790	27
	GO:0001078	proximal promoter DNA-binding transcription repressor activity, RNA polymerase II-specific	37/1974	169/17632	4.49875e-05	0.0022558	0.00193931	7101/121536/5458/23030/5629/79365/138151/1871/11107/55553/26137/639/579/93986/7764/7707/9705/4084/6668/3607/6498/7832/1869/4204/23316/53335/30818/4799/11279/8091/5396/463/50804/79733/9975/6936/23081	37
	GO:0045182	translation regulator activity	18/1974	59/17632	4.99364e-05	0.00239014	0.0020548	23034/10658/51247/1977/22849/2332/9513/5813/131405/3658/1979/2475/10642/57054/1617/57055/57135/80315	18
	GO:0019887	protein kinase regulator activity	38/1974	180/17632	8.19837e-05	0.00375343	0.00322682	219771/904/2915/9802/3084/26585/10983/808/54619/10718/161742/1654/28951/905/5290/8941/11142/51704/3146/9555/2258/2764/5062/55450/8851/6794/57018/9021/894/57551/890/51527/4869/79616/5573/4331/1946/900	38
	GO:0030695	GTPase regulator activity	57/1974	309/17632	9.9132e-05	0.00434942	0.00373919	1123/94134/1124/119016/889/8829/55188/57569/9135/57584/134957/64786/3725/23365/54453/9732/22999/394/57568/5903/9515/3843/9162/9098/51306/158763/23092/2776/414189/23094/6654/8976/23380/577/57514/5922/84079/5999/55633/255520/9901/6102/10527/23527/129049/93663/202151/10484/10451/10395/663/9754/9459/7813/85397/54885/8997	57
	GO:0032452	histone demethylase activity	11/1974	28/17632	0.000117705	0.00495775	0.00426217	7404/84159/23030/80853/7403/23135/5253/51780/23133/23210/23081	11
	GO:0008179	adenylate cyclase binding	7/1974	13/17632	0.000202851	0.00791119	0.00680124	111/9590/808/9495/5894/10486/154	7
	GO:1990380	Lys48-specific deubiquitinase activity	7/1974	13/17632	0.000202851	0.00791119	0.00680124	55593/4287/10869/8239/56957/54629/55432	7
	GO:0035064	methylated histone binding	19/1974	71/17632	0.000218932	0.00794951	0.00683418	23030/80853/22823/2332/124359/23512/84656/55904/10771/1105/5929/5253/54799/23133/26108/11137/139886/169981/23081	19
	GO:0140034	methylation-dependent protein binding	19/1974	71/17632	0.000218932	0.00794951	0.00683418	23030/80853/22823/2332/124359/23512/84656/55904/10771/1105/5929/5253/54799/23133/26108/11137/139886/169981/23081	19
	GO:0070717	poly-purine tract binding	11/1974	30/17632	0.000242213	0.00850168	0.00730889	6310/10492/113251/7072/2332/10657/1654/5937/9987/340529/645974	11
	GO:0017048	Rho GTPase binding	36/1974	177/17632	0.000270126	0.00872079	0.00749725	8874/1729/26084/6647/23365/9732/5586/57144/114793/11113/6792/5062/100271715/8531/29966/1857/84904/80143/6654/23380/653464/50618/2059/9901/10160/5063/121512/10451/55920/538/57449/139818/9459/29091/85440/8997	36
	GO:0061650	ubiquitin-like protein conjugating enzyme activity	13/1974	40/17632	0.000271809	0.00872079	0.00749725	7323/65264/7332/51465/140739/27338/7328/134111/118424/92912/7325/7334/55284	13
	GO:0002162	dystroglycan binding	6/1974	10/17632	0.000275047	0.00872079	0.00749725	1756/23122/7414/4133/23332/1605	6
	GO:0005096	GTPase activator activity	51/1974	279/17632	0.000281583	0.00872079	0.00749725	1123/94134/1124/119016/8829/55188/57569/9135/57584/134957/64786/3725/23365/54453/9732/394/57568/5903/9515/9098/51306/158763/23092/2776/414189/23094/6654/23380/577/57514/5922/84079/5999/55633/255520/9901/6102/23527/129049/93663/202151/10484/10451/10395/663/9754/9459/7813/85397/54885/8997	51
	GO:0030371	translation repressor activity	10/1974	26/17632	0.000295266	0.00888328	0.00763695	23034/10658/51247/22849/2332/5813/131405/3658/1979/80315	10
	GO:0048185	activin binding	7/1974	14/17632	0.0003665	0.0105182	0.00904248	7046/93/4092/2280/91/130399/90	7
	GO:0060589	nucleoside-triphosphatase regulator activity	61/1974	353/17632	0.000369585	0.0105182	0.00904248	1123/94134/1124/119016/889/8829/55188/57569/9135/57584/134957/64786/3725/23365/54453/9732/22999/394/57568/5903/9515/3843/9162/9098/51306/158763/23092/2776/414189/10294/23094/6654/8976/23380/577/57514/5922/84079/5999/3300/55633/255520/9530/9901/6102/10527/23527/129049/93663/202151/10484/10451/10395/663/9754/9459/7813/23397/85397/54885/8997	61
	GO:0030295	protein kinase activator activity	20/1974	80/17632	0.000404942	0.0112211	0.00964681	904/2915/9802/3084/26585/808/10718/1654/905/5290/8941/51704/3146/2258/5062/8851/6794/57551/4331/1946	20
	GO:0051219	phosphoprotein binding	20/1974	82/17632	0.000571427	0.0154285	0.0132639	123169/868/5295/5594/8503/23168/7529/84959/5048/9021/5781/2475/2035/4281/6622/8945/54840/7525/6452/126669	20
	GO:0001158	enhancer sequence-specific DNA binding	26/1974	119/17632	0.000595042	0.0156398	0.0134455	5457/60468/8543/79365/1385/3725/6662/3183/9575/2494/7021/4841/6664/10620/4801/619279/6421/4208/3159/3222/8861/6599/23411/9975/5928/4790	26
	GO:0032451	demethylase activity	12/1974	38/17632	0.000623808	0.0156398	0.0134455	7404/84159/23030/80853/7403/54890/23135/5253/51780/23133/23210/23081	12
	GO:0061631	ubiquitin conjugating enzyme activity	12/1974	38/17632	0.000623808	0.0156398	0.0134455	7323/65264/7332/51465/27338/7328/134111/118424/92912/7325/7334/55284	12
	GO:0008143	poly(A) binding	9/1974	24/17632	0.000737569	0.0180619	0.0155278	10492/113251/7072/10657/1654/5937/9987/340529/645974	9
	GO:0042813	Wnt-activated receptor activity	7/1974	16/17632	0.000997588	0.0228415	0.0196368	8321/4919/7855/11211/6259/4040/7976	7
	GO:0071837	HMG box domain binding	7/1974	16/17632	0.000997588	0.0228415	0.0196368	6938/1959/3725/5080/3200/4208/5396	7
	GO:0045296	cadherin binding	55/1974	323/17632	0.000997824	0.0228415	0.0196368	800/9689/10006/1005/1009/6138/23085/3190/5331/5861/7414/5586/1654/3927/114793/29789/26135/1983/8428/28969/8502/22919/54874/56061/9218/5062/8851/151963/7529/128866/1004/55379/10890/5797/23670/143098/6711/23042/6811/1006/9748/1007/7430/1968/7082/1012/23499/1656/93663/11329/3054/29091/999/10611/5663	55
	GO:0019209	kinase activator activity	20/1974	87/17632	0.0012665	0.028189	0.0242341	904/2915/9802/3084/26585/808/10718/1654/905/5290/8941/51704/3146/2258/5062/8851/6794/57551/4331/1946	20
	GO:0019199	transmembrane receptor protein kinase activity	19/1974	81/17632	0.00128497	0.028189	0.0242341	51232/7046/8829/8828/5156/2042/4919/93/2049/2066/2321/4915/91/2044/25928/6259/3815/130399/90	19
	GO:0031490	chromatin DNA binding	25/1974	119/17632	0.00136022	0.0292308	0.0251297	7404/23558/10891/7403/2309/11107/3183/639/9575/9555/23512/4851/3150/7068/6722/1660/23135/3005/51780/7799/5469/8091/6599/10473/5928	25
	GO:0017147	Wnt-protein binding	11/1974	36/17632	0.00141399	0.0297787	0.0256007	8321/4919/7855/11211/388630/6259/147495/4040/2487/7976/6422	11
	GO:0035326	enhancer binding	27/1974	133/17632	0.00153063	0.031603	0.0271691	5457/6938/60468/8543/79365/1385/3725/6662/3183/9575/2494/7021/4841/6664/10620/4801/619279/6421/4208/3159/3222/8861/6599/23411/9975/5928/4790	27
	GO:0005041	low-density lipoprotein particle receptor activity	6/1974	13/17632	0.00166796	0.0331389	0.0284895	7804/6653/29967/4040/4036/26020	6
	GO:0032454	histone demethylase activity (H3-K9 specific)	6/1974	13/17632	0.00166796	0.0331389	0.0284895	23030/80853/5253/51780/23133/23081	6
	GO:0044390	ubiquitin-like protein conjugating enzyme binding	11/1974	37/17632	0.0018114	0.03468	0.0298144	10299/84259/6048/7189/9781/91445/123879/255488/64844/23142/7750	11
	GO:0061980	regulatory RNA binding	11/1974	37/17632	0.0018114	0.03468	0.0298144	3178/26523/2332/3181/5936/27161/149041/1994/1660/131405/4204	11
	GO:0097718	disordered domain specific binding	10/1974	32/17632	0.00191362	0.0359829	0.0309345	808/4193/599/4926/1213/3306/7430/2335/4644/2534	10
	GO:0045309	protein phosphorylated amino acid binding	13/1974	49/17632	0.00227133	0.0419599	0.0360728	123169/868/5295/5594/8503/23168/7529/9021/5781/8945/7525/6452/126669	13
	GO:0017091	AU-rich element binding	9/1974	28/17632	0.0025756	0.0467604	0.0401999	1996/7073/7072/22849/677/1994/3609/10949/11340	9
	GO:0046935	1-phosphatidylinositol-3-kinase regulator activity	6/1974	14/17632	0.00264405	0.0471896	0.0405689	5295/8503/30837/9021/84174/9306	6
	GO:0003680	AT DNA binding	5/1974	10/17632	0.00271528	0.0476532	0.0409674	4137/3005/4208/3159/8091	5
	GO:0035591	signaling adaptor activity	18/1974	80/17632	0.0027868	0.0481066	0.0413572	1123/10580/1124/5295/10657/3927/2887/5781/143098/25970/2549/50618/84174/2059/9043/10451/23098/6452	18
	GO:0048365	Rac GTPase binding	16/1974	68/17632	0.00290549	0.0493465	0.0424231	6647/9732/57144/6792/5062/1857/23380/653464/2059/9901/10160/5063/10451/55920/538/85440	16
3005a
	ID	Description	GeneRatio	BgRatio	pvalue	p.adjust	qvalue	geneID	Count
	GO:0008022	protein C-terminus binding	11/190	187/17632	5.96017e-06	0.00286088	0.0026413	26986/6311/54715/1445/5562/27161/2067/3339/9223/23119/774	11
	GO:0003714	transcription corepressor activity	11/190	238/17632	5.61648e-05	0.0134795	0.0124449	124359/10915/4335/10664/64324/7021/28996/51341/57594/10771/473	11
	GO:0004674	protein serine/threonine kinase activity	15/190	455/17632	0.000127013	0.0203221	0.0187623	818/904/4215/5581/80122/5879/6197/28996/5127/5562/5596/51422/8091/30811/204851	15
3005b
	ID	Description	GeneRatio	BgRatio	pvalue	p.adjust	qvalue	geneID	Count
	GO:0001228	DNA-binding transcription activator activity, RNA polymerase II-specific	103/1974	449/17632	5.6947e-13	5.49859e-10	4.72714e-10	22887/5015/6938/3190/8609/6095/6925/4286/80034/9480/3607/7716/4761/7101/64641/6722/3516/6239/2005/7490/2113/5326/6596/6659/5080/7029/6664/23261/10691/51621/5992/4089/3234/79800/1871/4209/4603/7693/2002/4781/23036/3660/2494/861/2309/10620/5013/1959/10274/4775/6662/1761/9705/7547/4774/5458/4211/1958/9575/5457/2119/3664/1385/51804/7021/7545/3725/23435/10923/64710/988/7572/2296/10153/4851/4609/860/70…	103
	GO:0000982	transcription factor activity, RNA polymerase II proximal promoter sequence-specific DNA binding	102/1974	447/17632	1.04437e-12	5.49859e-10	4.72714e-10	79365/5015/6938/3190/8609/6925/4286/55553/11107/9480/3607/7101/93986/64641/6722/3516/26137/2005/7490/2113/5326/6596/6659/5080/5629/6664/23261/10691/51621/5992/121536/4089/79800/579/1871/4209/4603/7693/2002/4781/23036/4084/2494/138151/10620/5013/1959/4775/6662/7707/9705/7547/4774/7003/5458/4211/1958/5457/1385/639/51804/7021/7545/3725/7764/64710/6668/23030/10153/4609/860/7071/1316/6498/4204/7832/18…	102
	GO:0001077	proximal promoter DNA-binding transcription activator activity, RNA polymerase II-specific	71/1974	298/17632	4.06073e-10	1.26296e-07	1.08577e-07	5015/6938/3190/8609/6925/4286/9480/3607/7101/64641/6722/3516/2005/7490/2113/5326/6596/6659/5080/6664/23261/10691/51621/5992/4089/79800/1871/4209/4603/7693/2002/4781/23036/2494/10620/5013/1959/4775/6662/7547/4774/5458/4211/1958/5457/1385/51804/7021/7545/3725/64710/10153/4609/860/7071/1316/1869/4208/1747/3222/8091/121340/64764/4520/25833/688/23411/79733/2908/7024/26257	71
	GO:0042393	histone binding	53/1974	195/17632	4.79759e-10	1.26296e-07	1.08577e-07	84656/54454/79718/8125/23774/22823/9960/6418/23512/115426/55904/90780/8028/10771/51773/23522/5253/1105/5929/2332/80853/55023/8019/114825/54617/5896/23198/7994/23030/124359/51460/54799/81611/4869/23133/144108/26108/10527/6622/11137/57713/139886/25842/23038/9025/4302/23411/169981/138474/5928/11143/4300/23081	53
	GO:0004674	protein serine/threonine kinase activity	94/1974	455/17632	2.30195e-09	4.84791e-07	4.16775e-07	5599/10420/7046/905/57144/1859/816/5586/5062/23097/8798/149420/5592/5565/11113/9201/51765/51701/23043/54861/91/6792/340156/4139/9874/369/203447/1017/85443/5601/22858/8899/1024/10114/10783/93/904/51755/8573/91754/2475/5165/5608/27347/1198/204851/5613/7150/8428/84446/5894/57162/1021/5594/140901/23049/23235/5290/79858/4294/6794/25928/5218/57551/9748/80122/3985/6197/9262/9175/65061/998/57118/5170/506…	94
	GO:0003730	mRNA 3'-UTR binding	27/1974	80/17632	7.16343e-08	1.25718e-05	1.0808e-05	149041/1996/3181/1993/5937/1655/3183/5936/10236/22849/9513/8531/2332/26135/1994/677/23435/84294/10642/79048/57054/1617/57135/57055/80315/340529/645974	27
	GO:0019787	ubiquitin-like protein transferase activity	84/1974	421/17632	8.36589e-08	1.25847e-05	1.0819e-05	149041/5903/7323/54778/868/8065/10299/27338/55167/4194/4193/6596/152006/5080/11342/115426/26261/4850/26268/23024/10277/57520/7332/23321/9039/10075/57574/7328/10206/79589/140739/9354/5930/331/54708/11059/84231/131405/51592/57162/51465/7189/65264/9781/6048/91445/5896/267/64326/4591/255488/7187/79699/23304/26224/57534/23291/134111/7337/223082/9063/998/118424/8452/50862/51132/5469/284996/92912/7325/6…	84
	GO:0004842	ubiquitin-protein transferase activity	80/1974	396/17632	9.81981e-08	1.29253e-05	1.11119e-05	149041/7323/54778/868/8065/10299/27338/55167/4194/4193/6596/152006/5080/11342/115426/26261/4850/26268/23024/10277/57520/7332/23321/10075/57574/7328/10206/79589/9354/5930/331/54708/11059/84231/131405/51592/57162/51465/7189/65264/9781/6048/91445/5896/267/64326/4591/255488/7187/79699/23304/26224/57534/23291/134111/7337/223082/998/118424/8452/50862/51132/5469/284996/92912/7325/6502/8945/51444/9025/51…	80
	GO:0001227	DNA-binding transcription repressor activity, RNA polymerase II-specific	59/1974	267/17632	2.07156e-07	2.42373e-05	2.08368e-05	79365/6935/8545/84159/4286/55553/11107/5814/3607/7101/4601/93986/7227/26137/9925/60468/5080/5629/121536/579/1871/4084/153572/138151/2309/4775/8531/7707/9705/11278/5458/57659/5813/639/7764/6668/23030/4609/6498/4204/7832/1869/1602/23316/29942/53335/4799/30818/11279/8091/5396/463/50804/84524/79733/9975/4790/6936/23081	59
	GO:0061659	ubiquitin-like protein ligase activity	50/1974	213/17632	2.5109e-07	2.64398e-05	2.27302e-05	149041/54778/868/8065/10299/55167/4194/4193/6596/11342/115426/23024/10277/57520/23321/10075/10206/79589/9354/5930/331/11059/131405/57162/7189/9781/6048/91445/5896/267/64326/4591/255488/23304/26224/23291/7337/223082/9063/998/8452/51132/5469/284996/6502/8945/51444/51003/84085/387921	50
	GO:0061630	ubiquitin protein ligase activity	49/1974	208/17632	2.94252e-07	2.8168e-05	2.4216e-05	149041/54778/868/8065/10299/55167/4194/4193/6596/11342/115426/23024/10277/57520/23321/10075/10206/79589/9354/5930/331/11059/131405/57162/7189/9781/6048/91445/5896/267/64326/4591/255488/23304/26224/23291/7337/223082/998/8452/51132/5469/284996/6502/8945/51444/51003/84085/387921	49
	GO:0046332	SMAD binding	24/1974	80/17632	4.10256e-06	0.000359999	0.000309491	6938/7046/54778/2280/5814/91/5080/4092/63976/1655/4089/93/8239/5494/5813/51592/3725/6498/10527/8091/202151/9392/130399/90	24
	GO:0050839	cell adhesion molecule binding	87/1974	486/17632	5.83859e-06	0.000472926	0.000406574	3190/9689/1005/9378/10006/3084/57451/53616/5586/5062/5789/54874/800/23085/6138/3685/10890/56061/1654/3927/1009/5331/55714/28969/5861/29789/8745/7414/7402/1983/114793/22854/26135/55379/22919/8502/3146/57555/8428/9218/1004/128866/151963/3479/7529/5781/3696/8851/5797/23670/6711/143098/811/1006/9748/23042/6811/11188/25945/1007/10178/7430/2335/1968/25975/26011/1012/7082/10085/9358/1656/11096/23499/228…	87
	GO:0003714	transcription corepressor activity	50/1974	238/17632	7.77779e-06	0.000585001	0.000502925	79365/6935/862/286205/79718/8204/7026/4761/4601/1488/10413/23051/6427/7068/84962/5629/121536/54531/9734/4084/10771/6672/126374/8531/11278/5458/5457/473/3975/7021/3400/23429/4294/124359/4204/51460/29883/7090/30818/11244/9096/22882/51132/8861/165631/25942/57713/23411/79733/166968	50
	GO:0003713	transcription coactivator activity	62/1974	321/17632	1.18457e-05	0.000831568	0.000714898	10891/6935/84193/8609/7543/84159/8204/23558/1488/10413/9969/6671/7068/6883/6659/23054/54904/6664/57826/10691/63976/1660/10472/2957/8896/57591/7332/6672/5253/92140/5458/5457/473/9792/9441/7021/3725/10923/26205/2296/7994/10521/116931/607/3159/9063/79960/4869/245806/23210/5469/5396/6599/4520/8864/51003/9282/26292/9975/3054/119392/2247	62
	GO:0019207	kinase regulator activity	44/1974	208/17632	2.22804e-05	0.00139065	0.00119554	8503/905/2915/219771/9802/8941/3084/5062/10983/808/161742/28951/11142/10718/54619/2258/51704/1654/9021/5295/9555/904/2764/26585/57018/3146/5290/55450/6794/894/8851/30837/57551/890/51527/84174/4869/79616/4040/5573/4331/1946/900/9306	44
	GO:0019003	GDP binding	19/1974	61/17632	2.24511e-05	0.00139065	0.00119554	375/5911/5862/51143/57826/10890/57403/2770/5869/7879/85004/51552/9364/22931/23011/2773/5898/5874/5912	19
	GO:0140030	modification-dependent protein binding	33/1974	142/17632	3.25456e-05	0.00190392	0.0016368	84656/54454/22823/23512/5887/55904/3416/10771/5253/1105/5929/2332/80853/56957/55023/8019/22890/23198/23030/124359/54799/3300/23133/26108/11137/10133/54629/139886/254225/169981/138474/4300/23081	33
	GO:0003727	single-stranded RNA binding	24/1974	90/17632	3.6673e-05	0.00203246	0.0017473	27161/10492/9987/4440/6310/26523/5937/113251/1654/1660/3183/10657/3609/3178/2332/3146/1975/7072/26065/23435/1746/23210/340529/645974	24
	GO:0003705	transcription factor activity, RNA polymerase II distal enhancer sequence-specific binding	27/1974	108/17632	4.29919e-05	0.0022558	0.00193931	4286/4784/6722/60468/5629/4209/5991/2494/10620/6662/4211/5457/5813/1385/51804/3725/23435/10923/2296/4208/3159/245806/3222/463/9975/3054/4790	27
	GO:0001078	proximal promoter DNA-binding transcription repressor activity, RNA polymerase II-specific	37/1974	169/17632	4.49875e-05	0.0022558	0.00193931	79365/55553/11107/3607/7101/93986/26137/5629/121536/579/1871/4084/138151/7707/9705/5458/639/7764/6668/23030/6498/4204/7832/1869/23316/53335/4799/30818/11279/8091/5396/463/50804/79733/9975/6936/23081	37
	GO:0045182	translation regulator activity	18/1974	59/17632	4.99364e-05	0.00239014	0.0020548	10658/23034/51247/1977/3658/22849/1979/9513/2475/2332/131405/5813/10642/57054/1617/57135/57055/80315	18
	GO:0019887	protein kinase regulator activity	38/1974	180/17632	8.19837e-05	0.00375343	0.00322682	905/2915/219771/9802/8941/3084/5062/10983/808/161742/28951/11142/10718/54619/2258/51704/1654/9021/9555/904/2764/26585/57018/3146/5290/55450/6794/894/8851/57551/890/51527/4869/79616/5573/4331/1946/900	38
	GO:0030695	GTPase regulator activity	57/1974	309/17632	9.9132e-05	0.00434942	0.00373919	394/1123/1124/5903/57569/23092/9098/158763/9162/8829/9732/51306/55188/94134/889/22999/3843/23365/54453/9515/134957/8976/57568/64786/119016/414189/9135/3725/57584/23380/57514/23094/6654/2776/577/5922/84079/5999/55633/255520/9901/6102/23527/10527/129049/93663/202151/10484/10451/10395/663/9754/9459/7813/85397/54885/8997	57
	GO:0032452	histone demethylase activity	11/1974	28/17632	0.000117705	0.00495775	0.00426217	84159/7404/7403/23135/5253/80853/23030/51780/23133/23210/23081	11
	GO:0008179	adenylate cyclase binding	7/1974	13/17632	0.000202851	0.00791119	0.00680124	808/9590/5894/111/9495/10486/154	7
	GO:1990380	Lys48-specific deubiquitinase activity	7/1974	13/17632	0.000202851	0.00791119	0.00680124	4287/55593/8239/56957/10869/54629/55432	7
	GO:0035064	methylated histone binding	19/1974	71/17632	0.000218932	0.00794951	0.00683418	84656/22823/23512/55904/10771/5253/1105/5929/2332/80853/23030/124359/54799/23133/26108/11137/139886/169981/23081	19
	GO:0140034	methylation-dependent protein binding	19/1974	71/17632	0.000218932	0.00794951	0.00683418	84656/22823/23512/55904/10771/5253/1105/5929/2332/80853/23030/124359/54799/23133/26108/11137/139886/169981/23081	19
	GO:0070717	poly-purine tract binding	11/1974	30/17632	0.000242213	0.00850168	0.00730889	10492/9987/6310/5937/113251/1654/10657/2332/7072/340529/645974	11
	GO:0017048	Rho GTPase binding	36/1974	177/17632	0.000270126	0.00872079	0.00749725	1729/29966/57144/5586/100271715/5062/11113/8874/6792/9732/84904/6647/23365/26084/8531/114793/80143/1857/23380/6654/653464/50618/2059/9901/10160/5063/121512/10451/538/55920/139818/57449/9459/29091/85440/8997	36
	GO:0061650	ubiquitin-like protein conjugating enzyme activity	13/1974	40/17632	0.000271809	0.00872079	0.00749725	7323/27338/7332/7328/140739/51465/65264/134111/118424/92912/7325/7334/55284	13
	GO:0002162	dystroglycan binding	6/1974	10/17632	0.000275047	0.00872079	0.00749725	1756/23122/4133/23332/7414/1605	6
	GO:0005096	GTPase activator activity	51/1974	279/17632	0.000281583	0.00872079	0.00749725	394/1123/1124/5903/57569/23092/9098/158763/8829/9732/51306/55188/94134/23365/54453/9515/134957/57568/64786/119016/414189/9135/3725/57584/23380/57514/23094/6654/2776/577/5922/84079/5999/55633/255520/9901/6102/23527/129049/93663/202151/10484/10451/10395/663/9754/9459/7813/85397/54885/8997	51
	GO:0030371	translation repressor activity	10/1974	26/17632	0.000295266	0.00888328	0.00763695	10658/23034/51247/3658/22849/1979/2332/131405/5813/80315	10
	GO:0048185	activin binding	7/1974	14/17632	0.0003665	0.0105182	0.00904248	7046/2280/91/4092/93/130399/90	7
	GO:0060589	nucleoside-triphosphatase regulator activity	61/1974	353/17632	0.000369585	0.0105182	0.00904248	394/1123/1124/5903/57569/23092/9098/158763/9162/8829/9732/51306/55188/94134/889/22999/3843/23365/54453/9515/134957/8976/57568/10294/64786/119016/414189/9135/3725/57584/23380/57514/23094/6654/2776/577/5922/84079/5999/3300/55633/255520/9530/9901/6102/23527/10527/129049/93663/202151/10484/10451/10395/663/9754/9459/7813/23397/85397/54885/8997	61
	GO:0030295	protein kinase activator activity	20/1974	80/17632	0.000404942	0.0112211	0.00964681	905/2915/9802/8941/3084/5062/808/10718/2258/51704/1654/904/26585/3146/5290/6794/8851/57551/4331/1946	20
	GO:0051219	phosphoprotein binding	20/1974	82/17632	0.000571427	0.0154285	0.0132639	8503/868/9021/5295/5048/2475/123169/5594/23168/7529/5781/84959/2035/4281/6622/8945/7525/54840/6452/126669	20
	GO:0001158	enhancer sequence-specific DNA binding	26/1974	119/17632	0.000595042	0.0156398	0.0134455	79365/60468/6664/4801/3183/6421/2494/10620/4841/6662/9575/5457/1385/7021/8543/3725/619279/4208/3159/3222/8861/6599/23411/9975/5928/4790	26
	GO:0032451	demethylase activity	12/1974	38/17632	0.000623808	0.0156398	0.0134455	84159/7404/7403/23135/54890/5253/80853/23030/51780/23133/23210/23081	12
	GO:0061631	ubiquitin conjugating enzyme activity	12/1974	38/17632	0.000623808	0.0156398	0.0134455	7323/27338/7332/7328/51465/65264/134111/118424/92912/7325/7334/55284	12
	GO:0008143	poly(A) binding	9/1974	24/17632	0.000737569	0.0180619	0.0155278	10492/9987/5937/113251/1654/10657/7072/340529/645974	9
	GO:0042813	Wnt-activated receptor activity	7/1974	16/17632	0.000997588	0.0228415	0.0196368	7855/8321/11211/4919/6259/4040/7976	7
	GO:0071837	HMG box domain binding	7/1974	16/17632	0.000997588	0.0228415	0.0196368	6938/5080/3200/1959/3725/4208/5396	7
	GO:0045296	cadherin binding	55/1974	323/17632	0.000997824	0.0228415	0.0196368	3190/9689/1005/10006/5586/5062/54874/800/23085/6138/10890/56061/1654/3927/1009/5331/28969/5861/29789/7414/1983/114793/26135/55379/22919/8502/8428/9218/1004/128866/151963/7529/8851/5797/23670/6711/143098/1006/9748/23042/6811/1007/7430/1968/1012/7082/1656/23499/93663/11329/3054/29091/999/10611/5663	55
	GO:0019209	kinase activator activity	20/1974	87/17632	0.0012665	0.028189	0.0242341	905/2915/9802/8941/3084/5062/808/10718/2258/51704/1654/904/26585/3146/5290/6794/8851/57551/4331/1946	20
	GO:0019199	transmembrane receptor protein kinase activity	19/1974	81/17632	0.00128497	0.028189	0.0242341	51232/8828/7046/2042/5156/2066/8829/91/4915/2321/2049/93/4919/25928/2044/6259/3815/130399/90	19
	GO:0031490	chromatin DNA binding	25/1974	119/17632	0.00136022	0.0292308	0.0251297	10891/3150/11107/7404/23558/7403/6722/7068/23512/1660/3183/9555/23135/2309/9575/639/3005/4851/51780/7799/5469/8091/6599/10473/5928	25
	GO:0017147	Wnt-protein binding	11/1974	36/17632	0.00141399	0.0297787	0.0256007	388630/7855/8321/11211/4919/6259/147495/4040/2487/7976/6422	11
	GO:0035326	enhancer binding	27/1974	133/17632	0.00153063	0.031603	0.0271691	79365/6938/60468/6664/4801/3183/6421/2494/10620/4841/6662/9575/5457/1385/7021/8543/3725/619279/4208/3159/3222/8861/6599/23411/9975/5928/4790	27
	GO:0005041	low-density lipoprotein particle receptor activity	6/1974	13/17632	0.00166796	0.0331389	0.0284895	29967/7804/6653/4040/4036/26020	6
	GO:0032454	histone demethylase activity (H3-K9 specific)	6/1974	13/17632	0.00166796	0.0331389	0.0284895	5253/80853/23030/51780/23133/23081	6
	GO:0044390	ubiquitin-like protein conjugating enzyme binding	11/1974	37/17632	0.0018114	0.03468	0.0298144	10299/84259/123879/7189/9781/6048/91445/255488/64844/23142/7750	11
	GO:0061980	regulatory RNA binding	11/1974	37/17632	0.0018114	0.03468	0.0298144	27161/149041/3181/26523/1660/5936/3178/2332/131405/1994/4204	11
	GO:0097718	disordered domain specific binding	10/1974	32/17632	0.00191362	0.0359829	0.0309345	808/1213/4193/4926/599/3306/7430/2335/4644/2534	10
	GO:0045309	protein phosphorylated amino acid binding	13/1974	49/17632	0.00227133	0.0419599	0.0360728	8503/868/9021/5295/123169/5594/23168/7529/5781/8945/7525/6452/126669	13
	GO:0017091	AU-rich element binding	9/1974	28/17632	0.0025756	0.0467604	0.0401999	1996/7073/3609/22849/1994/677/7072/10949/11340	9
	GO:0046935	1-phosphatidylinositol-3-kinase regulator activity	6/1974	14/17632	0.00264405	0.0471896	0.0405689	8503/9021/5295/30837/84174/9306	6
	GO:0003680	AT DNA binding	5/1974	10/17632	0.00271528	0.0476532	0.0409674	4137/3005/4208/3159/8091	5
	GO:0035591	signaling adaptor activity	18/1974	80/17632	0.0027868	0.0481066	0.0413572	1123/1124/10580/3927/5295/10657/2887/5781/143098/25970/50618/2059/2549/84174/9043/23098/10451/6452	18
	GO:0048365	Rac GTPase binding	16/1974	68/17632	0.00290549	0.0493465	0.0424231	57144/5062/6792/9732/6647/1857/23380/653464/2059/9901/10160/5063/10451/538/55920/85440	16
3006a
	ID	Description	GeneRatio	BgRatio	pvalue	p.adjust	qvalue	geneID	Count
	GO:0000982	transcription factor activity, RNA polymerase II proximal promoter sequence-specific DNA binding	64/1043	447/17632	3.98146e-11	3.47582e-08	3.04268e-08	64641/8013/8609/1316/8576/6667/23314/5396/4774/26137/4781/23040/3213/8091/5457/9975/3190/2649/1386/3726/10725/4605/1385/688/6664/9464/7023/7008/9480/6722/5326/2625/9682/6659/6909/7022/4760/1871/51222/5241/51043/4603/1874/7753/5452/4799/6688/51804/4899/4087/51341/4204/23528/3227/11279/23109/29841/5629/390992/7003/2113/7832/5309/8939	64
	GO:0001228	DNA-binding transcription activator activity, RNA polymerase II-specific	63/1043	449/17632	1.33845e-10	5.84233e-08	5.11428e-08	64641/8013/4779/8609/1316/7716/6910/8576/6095/6667/23314/2104/4774/4781/23040/3213/8091/5457/4654/1820/3190/2649/1386/3726/10725/4605/1385/688/2033/89884/6664/9464/7023/7008/2119/3198/9480/80034/6722/5326/6659/2355/7022/4760/1871/3660/5241/51043/4603/1874/5452/6688/2309/51804/4899/2637/4087/5089/3227/29841/2113/5309/8939	63
	GO:0001077	proximal promoter DNA-binding transcription activator activity, RNA polymerase II-specific	45/1043	298/17632	6.23841e-09	1.81538e-06	1.58915e-06	64641/8013/8609/1316/8576/6667/23314/4774/4781/3213/8091/5457/3190/2649/1386/3726/10725/4605/1385/688/6664/9464/7023/7008/9480/6722/5326/6659/7022/4760/1871/5241/51043/4603/1874/5452/6688/51804/4899/4087/3227/29841/2113/5309/8939	45
	GO:0004674	protein serine/threonine kinase activity	53/1043	455/17632	1.8081e-06	0.000394617	0.000345442	4052/5127/8576/1456/898/65267/9175/6885/2965/816/905/5566/8091/10769/5894/8573/5292/22858/5290/5562/84446/57551/140901/9891/56924/22848/4294/4214/6792/11040/818/22853/80122/5563/1147/53944/7049/23387/5584/6416/6197/10783/5579/659/5063/9943/6195/83931/2081/4293/9113/5581/5596	53
	GO:0035258	steroid hormone receptor binding	18/1043	90/17632	4.4601e-06	0.000778734	0.000681692	8013/8204/27086/898/64324/23054/133522/2033/3275/5469/23426/9063/6801/4824/51341/8648/5579/9113	18
	GO:0035257	nuclear hormone receptor binding	24/1043	152/17632	9.83306e-06	0.00143071	0.00125242	8013/8204/27086/898/64324/23054/4654/133522/2033/9612/171023/3275/5469/23426/10499/9063/6801/4824/10766/51341/8648/5579/5629/9113	24
	GO:0017048	Rho GTPase binding	26/1043	177/17632	1.60907e-05	0.00187615	0.00164235	6453/121512/139818/23647/9181/55701/11135/57580/56924/6654/91010/1857/7074/55845/9901/92154/5924/6792/23365/114793/23229/2245/10160/5063/396/23500	26
	GO:0003705	transcription factor activity, RNA polymerase II distal enhancer sequence-specific binding	19/1043	108/17632	1.71927e-05	0.00187615	0.00164235	4779/4784/5991/5457/4654/9975/60468/1386/2627/1385/7023/7392/6722/5813/6688/51804/405/50943/5629	19
	GO:0005005	transmembrane-ephrin receptor activity	7/1043	17/17632	2.85807e-05	0.00277233	0.00242685	2044/2046/2045/2048/2049/2043/1969	7
	GO:0003713	transcription coactivator activity	38/1043	321/17632	3.59044e-05	0.00294203	0.00257541	8204/8609/5914/7067/5396/56970/898/23054/5457/4654/133522/9975/1386/3726/2033/6664/9464/171023/3275/26292/5469/23426/26039/2625/6659/4760/57805/79960/10499/9063/6603/10062/4335/405/8648/5579/57496/8085	38
	GO:0050681	androgen receptor binding	11/1043	44/17632	3.70703e-05	0.00294203	0.00257541	8204/27086/898/64324/2033/3275/23426/9063/51341/8648/5579	11
	GO:0030159	receptor signaling complex scaffold activity	8/1043	24/17632	4.57933e-05	0.00333146	0.00291631	9908/9043/8440/9863/23426/85358/80852/10636	8
	GO:0003707	steroid hormone receptor activity	12/1043	54/17632	5.85103e-05	0.00384405	0.00336502	7026/8013/6095/5914/7067/2104/9975/2649/5241/10424/4824/10062	12
	GO:0005003	ephrin receptor activity	7/1043	19/17632	6.66933e-05	0.00384405	0.00336502	2044/2046/2045/2048/2049/2043/1969	7
	GO:0031490	chromatin DNA binding	19/1043	119/17632	6.90797e-05	0.00384405	0.00336502	5914/604/7067/8091/4654/3021/2033/93166/51780/5469/6722/56981/440093/6603/11105/2309/29841/7552/1104	19
	GO:0019199	transmembrane receptor protein kinase activity	15/1043	81/17632	7.04522e-05	0.00384405	0.00336502	4052/2044/8828/2046/2045/2048/2049/2043/4915/2321/22853/2066/7049/659/1969	15
	GO:0030331	estrogen receptor binding	10/1043	40/17632	8.35019e-05	0.00428807	0.00375371	8204/64324/23054/133522/3275/5469/6801/4824/8648/9113	10
	GO:0051427	hormone receptor binding	25/1043	185/17632	9.47061e-05	0.00459325	0.00402086	8013/8204/27086/898/64324/23054/4654/133522/2033/9612/171023/3275/5469/23426/10499/9063/6801/4824/10766/8835/51341/8648/5579/5629/9113	25
	GO:0008022	protein C-terminus binding	25/1043	187/17632	0.000112804	0.00500074	0.00437757	6667/3839/55137/4641/2033/5562/7329/6907/9223/10971/23426/23215/85358/6382/22919/27183/8655/2035/6456/9784/51440/4988/481/9525/6310	25
	GO:0001227	DNA-binding transcription repressor activity, RNA polymerase II-specific	32/1043	267/17632	0.000114564	0.00500074	0.00437757	604/5396/26137/23040/8091/9975/60468/5814/29942/3720/2625/9682/6909/7022/1871/5813/51222/1874/7753/3235/57659/4335/4799/6688/2309/51341/4204/23528/11279/5629/390992/7832	32
	GO:0004879	nuclear receptor activity	11/1043	50/17632	0.000130294	0.00517032	0.00452602	7026/8013/6095/5914/7067/2104/9975/2649/5241/4824/10062	11
	GO:0098531	transcription factor activity, direct ligand regulated sequence-specific DNA binding	11/1043	50/17632	0.000130294	0.00517032	0.00452602	7026/8013/6095/5914/7067/2104/9975/2649/5241/4824/10062	11
	GO:0048365	Rac GTPase binding	13/1043	68/17632	0.000150957	0.00572982	0.0050158	23647/9181/57580/56924/1857/7074/55845/9901/92154/6792/10160/5063/396	13
	GO:0003714	transcription corepressor activity	29/1043	238/17632	0.000176724	0.00642835	0.00562727	7026/23013/8204/5914/10771/64324/3400/23543/5457/166968/3726/862/9612/6907/51616/51132/4294/10766/55729/4335/51684/51341/9759/4204/23528/50943/7090/5629/390992	29
	GO:0005088	Ras guanyl-nucleotide exchange factor activity	30/1043	254/17632	0.000239126	0.00835029	0.00730971	23179/6453/9649/816/10818/121512/139818/9181/9693/55701/3667/57580/6711/6654/6764/7074/6712/5924/9827/818/23365/2323/23229/2245/221002/2066/26130/10160/2250/1104	30
	GO:0032947	protein-containing complex scaffold activity	15/1043	91/17632	0.000272847	0.00916135	0.0080197	9908/9043/6453/55841/8440/80014/9863/9223/9821/23426/85358/80852/9659/10636/23176	15
	GO:0035326	enhancer binding	19/1043	133/17632	0.000309152	0.0099959	0.00875026	4779/8543/5457/3021/9975/60468/1386/2627/1385/6664/2625/4297/4841/51043/6603/6688/405/4087/23528	19
	GO:0004714	transmembrane receptor protein tyrosine kinase activity	12/1043	64/17632	0.000324542	0.0101187	0.00885779	2044/8828/2046/2045/2048/2049/2043/4915/2321/22853/2066/1969	12
	GO:0001078	proximal promoter DNA-binding transcription repressor activity, RNA polymerase II-specific	22/1043	169/17632	0.000413793	0.0124566	0.0109043	5396/26137/23040/8091/9975/2625/9682/6909/7022/1871/51222/1874/7753/4799/6688/51341/4204/23528/11279/5629/390992/7832	22
	GO:0030374	nuclear receptor transcription coactivator activity	12/1043	66/17632	0.000436284	0.0126959	0.0111138	5914/7067/56970/23054/133522/9975/5469/57805/10499/10062/8648/5579	12
	GO:0005085	guanyl-nucleotide exchange factor activity	35/1043	327/17632	0.00050646	0.0142397	0.0124652	23179/6453/9649/816/10818/121512/9267/139818/9181/9693/55701/3667/57580/6711/6654/6764/7074/9922/6712/5924/10952/9827/818/23096/23365/2323/23229/5662/2245/221002/2066/26130/10160/2250/1104	35
	GO:0042393	histone binding	24/1043	195/17632	0.000533557	0.0142397	0.0124652	23522/4302/5757/22823/29128/10771/23133/5977/2332/23468/8658/6907/3720/9958/1105/9682/4297/9031/80853/158880/5579/54799/1104/8085	24
	GO:0001221	transcription cofactor binding	9/1043	41/17632	0.000538271	0.0142397	0.0124652	8013/6095/905/1385/84181/2309/51341/10783/7003	9
	GO:0001158	enhancer sequence-specific DNA binding	17/1043	119/17632	0.000627894	0.0161221	0.014113	4779/8543/5457/3021/9975/60468/1386/2627/1385/6664/2625/4297/4841/51043/6603/6688/23528	17
	GO:0004709	MAP kinase kinase kinase activity	7/1043	27/17632	0.00077496	0.0189698	0.0166058	9175/6885/5894/57551/4294/4214/4293	7
	GO:0005089	Rho guanyl-nucleotide exchange factor activity	13/1043	80/17632	0.000786428	0.0189698	0.0166058	6453/121512/139818/9181/55701/57580/6654/7074/5924/23365/23229/2245/10160	13
	GO:0016279	protein-lysine N-methyltransferase activity	11/1043	61/17632	0.000803988	0.0189698	0.0166058	2122/64324/25895/93166/80854/4297/84787/11105/7468/79918/8085	11
	GO:0000900	translation repressor activity, mRNA regulatory element binding	5/1043	14/17632	0.000916138	0.0207294	0.0181462	56853/5914/80315/10658/5813	5
	GO:0016278	lysine N-methyltransferase activity	11/1043	62/17632	0.000926055	0.0207294	0.0181462	2122/64324/25895/93166/80854/4297/84787/11105/7468/79918/8085	11
	GO:0018024	histone-lysine N-methyltransferase activity	9/1043	45/17632	0.00110082	0.0240253	0.0210314	2122/64324/93166/80854/4297/84787/11105/7468/8085	9
	GO:0140030	modification-dependent protein binding	18/1043	142/17632	0.00181047	0.0385498	0.0337459	7415/130617/22823/29128/10771/23133/2332/23468/116988/3720/9958/1105/9682/4297/161725/80853/5887/54799	18
	GO:0042054	histone methyltransferase activity	10/1043	58/17632	0.00195576	0.0406518	0.035586	2122/64324/93166/3275/80854/4297/84787/11105/7468/8085	10
	GO:0008276	protein methyltransferase activity	13/1043	89/17632	0.00214898	0.0436292	0.0381924	2122/64324/25895/93166/3275/80854/4297/23463/84787/11105/7468/79918/8085	13
	GO:0042974	retinoic acid receptor binding	6/1043	24/17632	0.00226194	0.044879	0.0392864	8204/64324/23054/171023/3275/5469	6
3006b
	ID	Description	GeneRatio	BgRatio	pvalue	p.adjust	qvalue	geneID	Count
	GO:0000982	transcription factor activity, RNA polymerase II proximal promoter sequence-specific DNA binding	91/1442	447/17632	2.04662e-16	1.99136e-13	1.70624e-13	93986/9480/2908/26137/4774/5307/5079/144455/5324/5454/4208/55553/6925/6498/339344/6938/5080/23040/2019/2308/2099/26298/5396/1054/4602/8091/8013/9975/359948/6591/23125/5468/4286/4781/64710/6659/1482/23314/3670/145258/2353/5087/7181/4613/4094/9314/9745/138151/5978/7021/463/9355/53335/6913/23261/2494/8626/3725/3202/4520/23036/1871/3239/7008/2625/8929/639/64919/9705/4799/3204/9208/57616/6664/10736/77…	91
	GO:0001228	DNA-binding transcription activator activity, RNA polymerase II-specific	84/1442	449/17632	4.30607e-13	2.0949e-10	1.79495e-10	9480/2908/4774/5307/5079/144455/5324/5454/4208/6925/23435/6938/5080/23040/10923/2099/26298/1054/4602/8091/8013/359948/7027/23125/4286/4781/64710/6659/1482/23314/3670/5083/2353/5087/4613/4094/9314/5090/5978/7021/9355/6257/23261/2494/153222/8626/3725/80034/3202/4520/23036/1871/2296/3239/7008/8929/2309/64919/9705/3204/2626/6095/6664/10736/367/1746/3175/9935/1050/8609/3223/5992/3516/7029/5326/9575/40…	84
	GO:0001077	proximal promoter DNA-binding transcription activator activity, RNA polymerase II-specific	60/1442	298/17632	4.73246e-11	1.1733e-08	1.00531e-08	9480/2908/4774/5307/5079/144455/5324/5454/4208/6925/6938/5080/2099/26298/1054/4602/8091/8013/23125/4286/4781/64710/6659/1482/23314/3670/2353/5087/4613/4094/9314/7021/9355/23261/2494/8626/3725/3202/4520/23036/1871/3239/7008/8929/64919/3204/6664/10736/367/3175/9935/1050/8609/3223/5992/3516/5326/2354/79800/9516	60
	GO:0003713	transcription coactivator activity	63/1442	321/17632	4.82345e-11	1.1733e-08	1.00531e-08	6671/133522/5454/8554/10923/51147/5396/8085/9975/10915/7027/8204/5914/9969/1810/5468/63976/6659/1488/26292/3670/607/9792/55809/6672/54904/10521/57826/9794/7021/1499/6257/171023/116931/26205/3725/7994/4520/8850/92140/2296/5927/2625/2957/5469/56943/4928/2626/4335/6664/29117/23054/9219/10413/1050/6597/57504/8609/672/7068/6599/6496/9063	63
	GO:0001227	DNA-binding transcription repressor activity, RNA polymerase II-specific	53/1442	267/17632	1.08786e-09	2.11698e-07	1.81387e-07	93986/26137/144455/604/55553/6498/339344/5080/23040/2019/2308/5396/84295/8091/1390/9975/359948/6591/5468/4286/4488/57659/145258/7181/9745/138151/5978/463/53335/6913/5813/23119/1871/5927/2625/639/51385/2309/9705/4799/9208/57616/4335/1602/7707/7832/9925/1045/2117/7755/11279/51341/8545	53
	GO:0046332	SMAD binding	23/1442	80/17632	5.91886e-08	9.59842e-06	8.2241e-06	10527/130399/6498/6938/5080/8091/5494/63976/93/1601/2353/9863/8498/1499/5813/659/3725/6497/2626/1281/92/54778/51341	23
	GO:0001078	proximal promoter DNA-binding transcription repressor activity, RNA polymerase II-specific	34/1442	169/17632	7.43471e-07	9.55783e-05	8.18932e-05	93986/26137/144455/55553/6498/339344/23040/2019/2308/5396/8091/9975/359948/6591/5468/145258/7181/9745/138151/5978/463/53335/6913/1871/2625/639/9705/4799/9208/57616/7707/7832/11279/51341	34
	GO:0019207	kinase regulator activity	39/1442	208/17632	7.85844e-07	9.55783e-05	8.18932e-05	30837/3084/54619/6453/9802/57551/81669/9655/4515/3146/1654/51719/92597/1946/28951/9314/6789/1027/4040/1030/11261/10221/8851/801/5062/8850/892/2764/1032/894/5577/5290/7532/1163/9134/808/54956/1154/900	39
	GO:0035326	enhancer binding	28/1442	133/17632	2.72973e-06	0.000295114	0.000252859	25976/4208/6938/9975/3021/60/8932/3670/5090/4297/7021/2494/3725/3202/4801/3239/2625/6886/3204/2626/6664/79692/1045/6597/3223/6599/9575/6496	28
	GO:0004674	protein serine/threonine kinase activity	66/1442	455/17632	3.37971e-06	0.000328846	0.000281761	23387/1859/11113/6885/83931/9252/130399/2185/23043/57551/5599/51701/8091/8997/5292/2932/4293/10114/6416/23049/5218/5128/11040/51719/93/4638/11011/23235/1198/998/6789/1027/5594/22848/7150/8621/5597/659/9706/5062/892/1024/81788/11213/8899/5592/9201/5290/415116/10783/8476/10746/150094/92/9134/613/4139/6093/5063/5613/27330/53944/6732/5567/5601/29941	66
	GO:0001158	enhancer sequence-specific DNA binding	25/1442	119/17632	9.54661e-06	0.000844441	0.000723532	4208/9975/3021/60/8932/3670/5090/4297/7021/2494/3725/3202/4801/3239/2625/6886/3204/2626/6664/1045/6597/3223/6599/9575/6496	25
	GO:0001221	transcription cofactor binding	13/1442	41/17632	1.38753e-05	0.00112505	0.000963965	4848/2308/2099/8013/84181/9314/2296/2309/10783/6095/57649/51341/6496	13
	GO:0030371	translation repressor activity	10/1442	26/17632	2.03618e-05	0.00140244	0.00120163	80315/132864/55095/2332/5914/22849/5813/8637/400961/10658	10
	GO:0001085	RNA polymerase II transcription factor binding	27/1442	140/17632	2.2257e-05	0.00140244	0.00120163	5307/6925/2099/23013/6934/2932/10915/8320/5468/3670/145258/9079/2353/9314/1499/3725/92140/51339/2957/6886/2626/11060/367/9219/57504/3516/166968	27
	GO:0003714	transcription corepressor activity	39/1442	238/17632	2.2354e-05	0.00140244	0.00120163	144455/7091/9734/8554/23429/6427/23013/29883/124359/10915/8204/3975/5914/1810/286205/1488/79718/387893/6672/7021/6913/7536/6497/26036/64324/4335/29117/9219/10413/1045/6597/57504/3223/7068/51132/57649/51341/3337/166968	39
	GO:0019887	protein kinase regulator activity	32/1442	180/17632	2.30617e-05	0.00140244	0.00120163	3084/54619/9802/57551/81669/4515/3146/1654/51719/1946/28951/6789/1027/1030/11261/10221/8851/801/5062/8850/892/2764/1032/894/5577/5290/7532/1163/9134/808/54956/900	32
	GO:0046875	ephrin receptor binding	10/1442	27/17632	2.99759e-05	0.00171568	0.00147003	26037/1949/1946/1948/2045/2043/8851/867/23294/1943	10
	GO:0018024	histone-lysine N-methyltransferase activity	13/1442	45/17632	4.2205e-05	0.00224253	0.00192144	8085/23512/63976/387893/93166/54904/4297/84661/64324/7468/51111/80854/80335	13
	GO:0052813	phosphatidylinositol bisphosphate kinase activity	17/1442	71/17632	4.37904e-05	0.00224253	0.00192144	2252/3082/3084/5156/2099/10818/4254/5293/4233/940/8817/8660/5291/5290/9965/3667/8394	17
	GO:0000900	translation repressor activity, mRNA regulatory element binding	7/1442	14/17632	4.94917e-05	0.00240529	0.0020609	80315/132864/5914/22849/5813/400961/10658	7
	GO:0003705	transcription factor activity, RNA polymerase II distal enhancer sequence-specific binding	22/1442	108/17632	5.27306e-05	0.00240529	0.0020609	7091/4208/23435/10923/9975/6591/4286/1482/5991/5090/4784/463/2494/5813/3725/3202/2296/3204/10736/1050/3223/6496	22
	GO:0050839	cell adhesion molecule binding	65/1442	486/17632	5.43847e-05	0.00240529	0.0020609	9378/1500/1490/3084/2060/2200/7077/3479/1009/153090/7408/11273/11122/1627/23499/3655/57555/3146/1654/9793/3927/51510/6423/3688/79180/8840/1499/8851/4323/5771/4627/54413/23164/57530/5062/867/829/55714/23607/5110/128866/10163/9358/4430/25945/9208/1983/1281/22854/9689/22827/1012/11096/29789/2266/22919/10085/22837/10631/1399/2194/3337/83700/118/3690	65
	GO:0003707	steroid hormone receptor activity	14/1442	54/17632	8.06751e-05	0.00336379	0.00288216	2908/2099/10424/8013/9975/5914/5468/7181/6257/2494/6095/367/7068/11057	14
	GO:0043539	protein serine/threonine kinase activator activity	10/1442	30/17632	8.50506e-05	0.00336379	0.00288216	9802/57551/4515/1654/51719/6789/8851/801/808/54956	10
	GO:0008276	protein methyltransferase activity	19/1442	89/17632	8.64284e-05	0.00336379	0.00288216	115294/8085/80204/23512/63976/387893/93166/54904/4297/84661/5110/64324/7468/283742/134145/55251/51111/80854/80335	19
	GO:0046934	phosphatidylinositol-4,5-bisphosphate 3-kinase activity	16/1442	68/17632	9.12226e-05	0.00341383	0.00292503	2252/3082/3084/5156/2099/10818/4254/5293/4233/940/8817/8660/5291/5290/9965/3667	16
	GO:0042393	histone binding	32/1442	195/17632	0.000114287	0.00411858	0.00352887	114825/54454/10527/10927/51147/84656/84295/26038/2186/8085/124359/2332/23512/79718/11198/8028/1105/4297/6418/546/80853/144108/7994/5927/8019/11143/8658/29117/1163/26108/6597/1106	32
	GO:0016307	phosphatidylinositol phosphate kinase activity	7/1442	16/17632	0.000142504	0.00495202	0.00424298	5286/8396/5293/200576/5291/5290/8394	7
	GO:0030165	PDZ domain binding	18/1442	86/17632	0.000171438	0.00575204	0.00492846	11113/5728/153/59338/1837/80319/2898/51232/8324/55970/92/92162/6584/493/2901/1902/2535/59339	18
	GO:0035004	phosphatidylinositol 3-kinase activity	17/1442	79/17632	0.000180786	0.0058635	0.00502396	2252/3082/3084/5156/2099/10818/4254/5286/5293/4233/940/8817/8660/5291/5290/9965/3667	17
	GO:0008139	nuclear localization sequence binding	9/1442	27/17632	0.000192736	0.00604942	0.00518325	26953/3836/3839/9972/4792/3837/4928/9221/3843	9
	GO:0019209	kinase activator activity	18/1442	87/17632	0.00019989	0.00607789	0.00520765	3084/6453/9802/57551/4515/3146/1654/51719/92597/1946/6789/8851/801/5062/5290/1163/808/54956	18
	GO:0003730	mRNA 3'-UTR binding	17/1442	80/17632	0.000212336	0.00626069	0.00536428	23435/80315/645974/132864/149041/2332/677/22849/340529/10236/1993/5937/10642/221662/26528/1996/1994	17
	GO:0042826	histone deacetylase binding	21/1442	112/17632	0.000263213	0.00753255	0.00645403	9734/4208/5599/84295/8204/5914/23125/7181/9314/138151/283219/8850/51339/639/6886/9219/5245/54887/57504/166968/6496	21
	GO:0008179	adenylate cyclase binding	6/1442	13/17632	0.000307141	0.00841668	0.00721156	154/9495/9590/801/10486/808	6
	GO:0035258	steroid hormone receptor binding	18/1442	90/17632	0.000311408	0.00841668	0.00721156	93986/133522/8554/27086/2099/8013/8204/5468/3670/1499/5469/64324/23054/6597/672/51341/9063/6801	18
	GO:0016279	protein-lysine N-methyltransferase activity	14/1442	61/17632	0.00032583	0.00856844	0.0073416	8085/23512/63976/387893/93166/54904/4297/84661/64324/7468/134145/51111/80854/80335	14
	GO:0060589	nucleoside-triphosphatase regulator activity	48/1442	353/17632	0.000336269	0.00861027	0.00737743	23637/22999/10527/94134/2776/132864/60682/29/64786/8997/5910/153090/5900/84986/23232/96459/482/26037/23380/481/2665/8498/5867/57584/3725/577/9712/9628/134957/4952/3300/5922/663/116986/10049/613/3843/4763/54431/84364/4943/3337/729857/29103/400966/9462/55616/9162	48
	GO:0004722	protein serine/threonine phosphatase activity	16/1442	76/17632	0.000360742	0.00900006	0.00771142	5728/8036/8556/5521/5494/5501/10217/5537/5533/9989/5534/5520/22843/5515/5507/5500	16
	GO:0016278	lysine N-methyltransferase activity	14/1442	62/17632	0.000389631	0.00947778	0.00812074	8085/23512/63976/387893/93166/54904/4297/84661/64324/7468/134145/51111/80854/80335	14
	GO:0000980	RNA polymerase II distal enhancer sequence-specific DNA binding	19/1442	100/17632	0.000426057	0.0101111	0.00866335	4208/9975/3021/60/8932/5090/4297/2494/3725/3202/4801/6886/3204/1045/6597/3223/6599/9575/6496	19
	GO:0030295	protein kinase activator activity	16/1442	80/17632	0.000658339	0.0151903	0.0130153	3084/9802/57551/4515/3146/1654/51719/1946/6789/8851/801/5062/5290/1163/808/54956	16
	GO:0042054	histone methyltransferase activity	13/1442	58/17632	0.000671307	0.0151903	0.0130153	8085/23512/63976/387893/93166/54904/4297/84661/64324/7468/51111/80854/80335	13
	GO:0001222	transcription corepressor binding	6/1442	15/17632	0.000776468	0.0171705	0.014712	4848/10783/6095/57649/51341/6496	6
	GO:0070491	repressing transcription factor binding	15/1442	74/17632	0.000828854	0.0179217	0.0153556	7091/9734/6934/10915/5468/3146/145258/1499/4801/6497/2957/9219/57504/3516/166968	15
	GO:0008013	beta-catenin binding	16/1442	82/17632	0.000872937	0.0184645	0.0158207	2308/56998/2099/6934/2932/11122/607/79718/9314/116931/23607/51339/2309/6095/367/6500	16
	GO:0008083	growth factor activity	26/1442	166/17632	0.000985531	0.0204026	0.0174813	7422/1490/2252/3082/3084/3479/4254/64319/7042/182/8817/3625/392255/7043/2764/353500/5008/4693/9965/656/6320/627/2257/10675/734/27302	26
	GO:0001671	ATPase activator activity	8/1442	27/17632	0.0010622	0.0215316	0.0184487	482/481/5867/3300/10049/54431/3337/29103	8
	GO:0030331	estrogen receptor binding	10/1442	40/17632	0.00112944	0.0215515	0.0184657	133522/2099/8204/5468/3670/1499/5469/64324/23054/6801	10
	GO:0019903	protein phosphatase binding	22/1442	133/17632	0.00113362	0.0215515	0.0184657	996/56288/8036/2308/153090/4137/84687/11122/5468/5501/9495/5747/4233/6992/1027/1499/8660/7184/5520/493/5507/6801	22
	GO:0071837	HMG box domain binding	6/1442	16/17632	0.00115685	0.0215515	0.0184657	4208/6938/5080/5396/3725/2625	6
	GO:0001047	core promoter binding	11/1442	47/17632	0.00117069	0.0215515	0.0184657	2908/26523/5080/5451/1810/3021/2353/5978/5927/5469/6597	11
	GO:0140030	modification-dependent protein binding	23/1442	142/17632	0.00118778	0.0215515	0.0184657	23118/54469/54454/2060/10927/51147/84656/26038/2186/124359/2332/23512/1105/4297/546/5887/80853/5927/8019/3300/29117/26108/6597	23
	GO:0004713	protein tyrosine kinase activity	27/1442	177/17632	0.00119608	0.0215515	0.0184657	1859/2252/3082/2185/3084/5156/6416/7465/1949/7525/1948/2048/2045/51232/2043/5747/4233/1198/8817/2042/2444/27/8828/91461/613/2321/7010	27
	GO:0019902	phosphatase binding	27/1442	178/17632	0.00130269	0.0230458	0.019746	996/56288/8036/2308/153090/4137/84687/11122/5468/5501/9495/9863/5747/4233/6992/1027/1499/5594/8660/7184/163882/5534/5520/493/8178/5507/6801	27
	GO:0017091	AU-rich element binding	8/1442	28/17632	0.00138165	0.0240062	0.020569	132864/10949/3609/677/22849/221662/1996/1994	8
	GO:0016538	cyclin-dependent protein serine/threonine kinase regulator activity	11/1442	48/17632	0.00140825	0.024039	0.0205971	54619/81669/1027/1030/8850/892/1032/894/1163/9134/900	11
	GO:0019208	phosphatase regulator activity	17/1442	94/17632	0.00148258	0.0248716	0.0213104	8036/5521/10818/84687/57718/6992/5526/5525/6418/6815/801/10842/9989/5520/9749/808/5507	17
	GO:0035613	RNA stem-loop binding	6/1442	17/17632	0.00166502	0.0274588	0.0235272	149041/2332/1654/22849/26528/6629	6
	GO:0034452	dynactin binding	5/1442	12/17632	0.00176515	0.0286249	0.0245263	4137/2932/5048/84376/23299	5
	GO:0004721	phosphoprotein phosphatase activity	27/1442	182/17632	0.00181539	0.028957	0.0248109	51496/5728/8036/8556/8073/5521/11122/5494/85464/5501/10217/5787/5525/5803/5771/6815/5537/5533/9989/5534/5520/114971/22843/5515/7803/5507/5500	27
	GO:0019888	protein phosphatase regulator activity	15/1442	80/17632	0.00189898	0.0298018	0.0255347	8036/5521/84687/57718/6992/5526/5525/6418/801/10842/9989/5520/9749/808/5507	15
	GO:0004879	nuclear receptor activity	11/1442	50/17632	0.00200204	0.0304373	0.0260792	2908/2099/8013/9975/5914/5468/6257/2494/6095/367/7068	11
	GO:0098531	transcription factor activity, direct ligand regulated sequence-specific DNA binding	11/1442	50/17632	0.00200204	0.0304373	0.0260792	2908/2099/8013/9975/5914/5468/6257/2494/6095/367/7068	11
	GO:0019199	transmembrane receptor protein kinase activity	15/1442	81/17632	0.00215802	0.032304	0.0276786	130399/5156/93/1949/2048/2045/51232/2043/4233/659/2042/8828/92/2321/7010	15
	GO:0070717	poly-purine tract binding	8/1442	30/17632	0.00224662	0.0331206	0.0283783	10492/645974/2332/1654/340529/5937/26528/79882	8
	GO:0042974	retinoic acid receptor binding	7/1442	24/17632	0.00241022	0.0350021	0.0299904	8204/5468/1488/171023/5469/64324/23054	7
	GO:0050681	androgen receptor binding	10/1442	44/17632	0.00245037	0.0350619	0.0300417	93986/8554/27086/8204/1499/64324/6597/672/51341/9063	10
	GO:0003725	double-stranded RNA binding	14/1442	75/17632	0.00276819	0.0390355	0.0334463	4154/26523/149041/3609/2332/3146/1654/192670/92140/1973/9208/23405/1994/27067	14
	GO:0035257	nuclear hormone receptor binding	23/1442	152/17632	0.00295244	0.0401012	0.0343594	93986/133522/8554/27086/2099/6934/8013/8204/9969/5468/1488/3670/1499/171023/5469/64324/9320/23054/6597/672/51341/9063/6801	23
	GO:0001103	RNA polymerase II repressing transcription factor binding	9/1442	38/17632	0.00295613	0.0401012	0.0343594	6934/10915/5468/145258/2957/9219/57504/3516/166968	9
	GO:0003779	actin binding	51/1442	421/17632	0.00300862	0.0401012	0.0343594	4130/783/22885/23136/119/9788/6840/23022/10097/2318/4137/84687/7408/1627/23499/4131/7170/85464/10096/4638/1073/147179/91010/3927/5747/3688/5217/65108/8851/4627/23164/57530/829/6744/27/23224/9275/2764/23603/10163/4430/4651/120/84448/27252/10486/9749/22837/10810/118/63876	51
	GO:0019787	ubiquitin-like protein transferase activity	51/1442	421/17632	0.00300862	0.0401012	0.0343594	7323/55284/23291/8554/5080/54708/149041/83737/80204/54467/8450/6502/79872/7324/80829/4850/344558/79018/26234/57448/6992/998/4194/200933/9867/143279/10075/867/80028/26036/54620/10299/152006/114088/5469/4591/7326/117584/9320/11060/27252/89910/10116/672/51132/54778/6500/79699/9063/55008/64839	51
	GO:0031435	mitogen-activated protein kinase kinase kinase binding	6/1442	19/17632	0.00316716	0.0416438	0.0356812	23328/9802/153090/6416/998/5594	6
	GO:0045296	cadherin binding	41/1442	323/17632	0.00323466	0.0419644	0.0359558	1500/2060/1009/153090/7408/11273/11122/1627/23499/3655/1654/9793/3927/51510/3688/79180/1499/8851/4627/23164/57530/5062/867/829/23607/5110/128866/10163/4430/9208/1983/9689/22827/1012/29789/22919/22837/1399/2194/3337/118	41
	GO:0016303	1-phosphatidylinositol-3-kinase activity	10/1442	46/17632	0.00346721	0.0443895	0.0380337	2252/10818/5286/5293/8817/8660/5291/5290/9965/3667	10
	GO:0031490	chromatin DNA binding	19/1442	119/17632	0.00359191	0.0453887	0.0388899	7403/604/8091/5914/23512/3021/60/8932/93166/440093/5927/5469/639/2309/9219/6597/7068/6599/9575	19
	GO:0052742	phosphatidylinositol kinase activity	11/1442	54/17632	0.00379706	0.0466718	0.0399893	2252/10818/5286/5293/8817/8660/5291/5290/9965/3667/8394	11
	GO:0004842	ubiquitin-protein transferase activity	48/1442	396/17632	0.00387158	0.0466718	0.0399893	7323/55284/23291/5080/54708/149041/83737/80204/54467/8450/6502/79872/7324/80829/4850/344558/79018/26234/57448/6992/998/4194/200933/9867/143279/10075/867/80028/54620/10299/152006/114088/5469/4591/7326/117584/9320/11060/27252/89910/10116/672/51132/54778/6500/79699/55008/64839	48
	GO:0004707	MAP kinase activity	5/1442	14/17632	0.00388532	0.0466718	0.0399893	5599/51701/5594/5597/5601	5
	GO:0035925	mRNA 3'-UTR AU-rich region binding	5/1442	14/17632	0.00388532	0.0466718	0.0399893	132864/677/22849/221662/1994	5
3007a
	ID	Description	GeneRatio	BgRatio	pvalue	p.adjust	qvalue	geneID	Count
	GO:0042954	lipoprotein transporter activity	5/192	10/17632	3.50407e-08	1.41214e-05	1.23196e-05	4035/100128553/100142659/340307/441294	5
	GO:0003730	mRNA 3'-UTR binding	8/192	80/17632	2.53465e-06	0.000510733	0.000445565	8570/10236/23435/1993/221662/3181/9698/5935	8
	GO:0000982	transcription factor activity, RNA polymerase II proximal promoter sequence-specific DNA binding	17/192	447/17632	8.28026e-06	0.000884313	0.000771478	4782/5452/9355/23764/23261/3725/8626/6909/463/51341/3215/1628/4613/4781/8061/9935/2625	17
	GO:0001228	DNA-binding transcription activator activity, RNA polymerase II-specific	17/192	449/17632	8.7773e-06	0.000884313	0.000771478	4782/5452/3232/9355/23435/23764/2637/23261/3725/8626/3215/1628/4613/4781/8061/7029/9935	17
	GO:0001077	proximal promoter DNA-binding transcription activator activity, RNA polymerase II-specific	13/192	298/17632	2.42658e-05	0.00195582	0.00170627	4782/5452/9355/23764/23261/3725/8626/3215/1628/4613/4781/8061/9935	13
	GO:0008565	protein transporter activity	6/192	88/17632	0.000398527	0.0267677	0.0233523	4035/100128553/100142659/340307/10452/441294	6
	GO:0003729	mRNA binding	14/192	463/17632	0.000566062	0.0323011	0.0281796	8570/220988/6426/10236/23435/1993/55095/221662/3181/55692/9698/5935/11189/2107	14
	GO:0071837	HMG box domain binding	3/192	16/17632	0.000641213	0.0323011	0.0281796	3725/5077/2625	3
	GO:0003713	transcription coactivator activity	11/192	321/17632	0.000809368	0.0343131	0.0299349	133522/58508/8289/607/1810/3725/57805/473/1877/5253/2625	11
	GO:0045296	cadherin binding	11/192	323/17632	0.000851441	0.0343131	0.0299349	5770/9748/3655/23647/22905/6714/1495/128866/55742/5331/7529	11
3007b
	ID	Description	GeneRatio	BgRatio	pvalue	p.adjust	qvalue	geneID	Count
	GO:0000982	transcription factor activity, RNA polymerase II proximal promoter sequence-specific DNA binding	99/1527	447/17632	1.05166e-18	1.03168e-15	8.8893e-16	4774/6938/55553/2908/5079/4602/23598/5015/4899/8939/1879/26137/121536/10725/4603/23125/9314/6667/7020/51176/2002/64412/4086/4211/23261/6925/7707/5324/23036/4212/4149/93986/4775/23186/6498/53335/23316/51804/23635/5452/64207/128553/4094/2649/4205/23411/23648/2005/2078/2004/1316/3206/64641/8013/7541/23081/8091/7181/860/7547/5326/3607/359948/10664/4609/2736/3087/4520/9208/7545/7764/2737/79800/4286/86…	99
	GO:0001077	proximal promoter DNA-binding transcription activator activity, RNA polymerase II-specific	67/1527	298/17632	2.20876e-13	1.0834e-10	9.33491e-11	4774/6938/2908/5079/4602/23598/5015/4899/8939/1879/10725/4603/23125/9314/6667/7020/51176/2002/4086/4211/23261/6925/5324/23036/4212/4775/51804/23635/5452/4094/2649/4205/23411/23648/2005/2078/2004/1316/3206/64641/8013/8091/860/7547/5326/3607/4609/2736/4520/7545/2737/79800/4286/8609/6664/6495/64919/4089/6939/3169/3239/1385/2115/7589/7024/3725/9480	67
	GO:0001228	DNA-binding transcription activator activity, RNA polymerase II-specific	81/1527	449/17632	1.39639e-10	4.56619e-08	3.93439e-08	4774/6938/2908/7716/5079/4602/23598/5015/4899/8939/1879/80034/10725/4603/5316/23125/9839/9314/6667/7020/51176/2002/4086/4211/23261/6925/6095/5324/23036/4212/4775/153222/51804/23635/5452/64207/4094/2649/4205/23411/23648/2005/2078/2004/1316/3206/64641/8092/8013/8091/860/7547/5326/3607/359948/10664/4609/9575/2736/7572/4520/7545/2737/79800/6239/4286/8609/6664/6495/64919/4089/6939/81566/3169/3239/1385…	81
	GO:0046332	SMAD binding	26/1527	80/17632	1.48748e-09	3.64805e-07	3.14329e-07	6938/1655/5814/9839/90/4086/8498/6498/8287/5813/753/4205/1499/28996/659/1281/5494/8091/8239/657/4089/93/2280/92/9958/3725	26
	GO:0001227	DNA-binding transcription repressor activity, RNA polymerase II-specific	53/1527	267/17632	7.96223e-09	1.56219e-06	1.34604e-06	55553/5814/26137/121536/9839/7020/64412/7707/4149/7555/93986/4775/23186/60468/6498/53335/153572/23316/84159/64207/5813/128553/84108/57659/1602/11278/7541/23081/8091/7181/3607/359948/10664/4609/3087/9208/7764/4286/1387/11023/5934/10481/6926/84667/1390/146198/2077/3297/4799/255877/4084/339344/94234	53
	GO:0004674	protein serine/threonine kinase activity	76/1527	455/17632	1.757e-08	2.87269e-06	2.47521e-06	1859/4215/8573/4296/8997/51701/818/5063/9706/23012/5596/5170/11214/90/204851/10114/9475/10746/23387/23049/122011/5347/9149/56924/57551/57161/905/2932/5602/4638/11113/28996/5290/11183/65268/65267/1452/998/5586/8408/5062/369/659/9943/22848/8091/9113/4214/5879/657/6792/5579/6872/904/1027/8895/1022/93/6789/8899/10000/8878/146057/5256/814/5218/9578/92335/9175/5128/5165/9748/23235/92/9201/50488	76
	GO:0003714	transcription corepressor activity	47/1527	238/17632	6.52065e-08	9.13822e-06	7.87381e-06	9734/10413/23613/23543/862/121536/23429/7088/4863/10138/7026/284252/4212/3400/57708/166968/51132/23411/28996/7091/64324/2004/9085/7536/8554/11278/8092/51616/3975/10664/253175/3192/124359/79718/55758/6427/9318/22882/5074/84667/2077/57594/286205/25937/387893/4084/9425	47
	GO:0035258	steroid hormone receptor binding	24/1527	90/17632	4.2738e-07	5.24075e-05	4.51561e-05	1655/27086/51176/8648/93986/6801/1499/64324/7341/3275/8554/8013/23081/9113/7533/5579/5469/6714/1022/8202/55062/9325/133522/2322	24
	GO:0003730	mRNA 3'-UTR binding	22/1527	80/17632	7.22856e-07	7.87913e-05	6.78893e-05	1655/57055/1996/8087/57135/9728/1618/132864/9698/57054/80315/26986/1993/27303/22849/5042/10643/1617/3192/2332/10236/221662	22
	GO:0001078	proximal promoter DNA-binding transcription repressor activity, RNA polymerase II-specific	34/1527	169/17632	2.69618e-06	0.00024358	0.000209877	55553/26137/121536/7020/64412/7707/4149/93986/23186/6498/53335/23316/64207/128553/7541/23081/8091/7181/3607/359948/10664/3087/9208/7764/1387/5934/6926/84667/146198/3297/4799/4084/339344/94234	34
	GO:0030165	PDZ domain binding	22/1527	86/17632	2.73128e-06	0.00024358	0.000209877	2890/1837/1741/11113/5728/1182/490/1525/9693/6383/80319/2898/153/22871/55327/23085/10458/23705/729993/92/7976/8322	22
	GO:0035257	nuclear hormone receptor binding	31/1527	152/17632	5.45823e-06	0.000395217	0.000340533	10499/1655/27086/11176/51176/8648/93986/6801/5916/1499/23411/9324/64324/7341/3275/8554/8013/23081/9113/7533/5579/5469/6872/6714/1022/9282/8202/55062/9325/133522/2322	31
	GO:0044389	ubiquitin-like protein ligase binding	50/1527	301/17632	5.62033e-06	0.000395217	0.000340533	3093/117584/25820/7534/51701/10152/9099/55284/84959/8027/7874/3301/1741/7323/2932/55432/23208/7326/7341/9618/55294/8554/143384/7321/51465/2898/5898/339745/5094/26043/8678/6714/7415/9470/8450/203068/10628/324/8878/135138/83737/10613/9325/3309/527/5905/11160/7319/3725/8322	50
	GO:0005158	insulin receptor binding	10/1527	22/17632	5.6402e-06	0.000395217	0.000340533	3479/5295/5170/3667/6643/6642/6714/10580/8723/3481	10
	GO:0003727	single-stranded RNA binding	22/1527	90/17632	6.11575e-06	0.00039997	0.000344628	8087/26523/7555/5433/6310/10492/23466/26065/26986/3185/27303/27316/5042/124540/3192/51663/10657/55342/10179/2332/192669/3609	22
	GO:0090079	translation regulator activity, nucleic acid binding	11/1527	27/17632	7.00746e-06	0.000429645	0.000370197	57055/57135/10658/1618/132864/57054/80315/26986/5813/22849/1617	11
	GO:0031625	ubiquitin protein ligase binding	47/1527	286/17632	1.41759e-05	0.000818033	0.000704845	3093/117584/25820/7534/51701/10152/9099/55284/84959/7874/3301/1741/7323/2932/55432/23208/7326/7341/9618/55294/8554/143384/7321/51465/2898/5898/339745/5094/26043/8678/6714/7415/9470/8450/203068/10628/324/8878/135138/10613/3309/527/5905/11160/7319/3725/8322	47
	GO:0061650	ubiquitin-like protein conjugating enzyme activity	13/1527	40/17632	1.89972e-05	0.00103534	0.000892088	3093/55284/7329/7323/7324/7326/7321/51465/6872/7328/7319/7335/92912	13
	GO:0051427	hormone receptor binding	34/1527	185/17632	2.07413e-05	0.00107091	0.00092273	10499/1655/27086/11176/51176/8648/93986/6801/116/5916/1499/23411/9324/64324/7341/3275/8554/8013/23081/9113/7533/5579/5469/6872/6714/1022/9282/885/8835/8202/55062/9325/133522/2322	34
	GO:0045182	translation regulator activity	16/1527	59/17632	2.80382e-05	0.00137527	0.00118498	57055/1977/51247/8087/57135/10658/1618/132864/57054/80315/26986/5813/22849/10643/1617/2332	16
	GO:0004721	phosphoprotein phosphatase activity	33/1527	182/17632	3.61773e-05	0.00169	0.00145616	818/10217/5500/2070/5495/84959/9989/8732/8897/134510/5803/5728/5775/7803/5537/5530/5494/1848/9110/5795/5800/374462/1846/8556/85464/152926/5532/51496/1845/9108/160760/151742/5521	33
	GO:0017025	TBP-class protein binding	9/1527	22/17632	4.69887e-05	0.00209527	0.00180536	5701/55832/3185/2957/2958/3087/6872/7067/196	9
	GO:0061631	ubiquitin conjugating enzyme activity	12/1527	38/17632	5.47326e-05	0.00233447	0.00201146	3093/55284/7323/7324/7326/7321/51465/6872/7328/7319/7335/92912	12
	GO:0050681	androgen receptor binding	13/1527	44/17632	5.9038e-05	0.00236835	0.00204065	1655/27086/8648/93986/1499/64324/3275/8554/23081/5579/1022/8202/55062	13
	GO:0001085	RNA polymerase II transcription factor binding	27/1527	140/17632	6.03554e-05	0.00236835	0.00204065	3398/9314/6667/2002/6925/3400/57708/2932/166968/4205/1499/28996/2957/2958/92140/6872/3192/4089/1387/5934/54680/196/6926/1385/7003/51339/3725	27
	GO:0004722	protein serine/threonine phosphatase activity	18/1527	76/17632	6.55363e-05	0.00247274	0.00213059	818/10217/5500/5495/9989/8897/134510/5728/5537/5530/5494/9110/1846/8556/152926/5532/151742/5521	18
	GO:0004842	ubiquitin-protein transferase activity	57/1527	396/17632	9.55194e-05	0.00336203	0.00289684	23291/3093/117584/25820/26268/55632/8945/114907/153769/9040/54467/55284/331/57630/7329/57161/7323/26234/51132/27246/9867/7324/7326/998/5930/4850/79589/55294/7321/51465/55958/8925/55298/26994/5469/6872/79018/26046/23327/10116/200933/64795/51444/7844/8450/867/152006/57542/26091/83737/9616/26118/23321/7328/7319/7335/92912	57
	GO:0030331	estrogen receptor binding	12/1527	40/17632	9.59602e-05	0.00336203	0.00289684	51176/8648/6801/1499/64324/3275/9113/5469/6714/55062/9325/133522	12
	GO:0019787	ubiquitin-like protein transferase activity	59/1527	421/17632	0.000152949	0.00517391	0.00445802	23291/3093/117584/25820/26268/55632/8945/114907/153769/9040/54467/55284/331/57630/7329/57161/7323/26234/51132/27246/9867/7324/7326/998/7341/5930/4850/79589/55294/8554/7321/51465/55958/8925/55298/26994/5469/6872/79018/26046/23327/10116/200933/64795/51444/7844/8450/867/152006/57542/26091/83737/9616/26118/23321/7328/7319/7335/92912	59
	GO:0019003	GDP binding	15/1527	61/17632	0.000166663	0.00544988	0.0046958	5911/23011/58528/5862/10890/2773/5868/5898/5874/387/55207/57826/3845/57403/54471	15
	GO:0060589	nucleoside-triphosphatase regulator activity	51/1527	353/17632	0.000198636	0.00626924	0.0054018	10808/8997/3267/9910/8498/55188/132864/64786/55531/8829/57533/3301/4763/8831/23092/23527/9693/6654/8976/394/57584/26575/23380/2776/134957/50807/26000/7248/94134/9743/9353/3843/9138/23637/64333/5910/54885/9098/1124/55633/6102/134266/5905/79822/10294/29/26092/3725/10762/9135/23329	51
	GO:0005159	insulin-like growth factor receptor binding	7/1527	16/17632	0.000204501	0.00626924	0.0054018	3479/5295/1398/3667/7533/8835/3481	7
	GO:0001223	transcription coactivator binding	8/1527	21/17632	0.000226186	0.0067239	0.00579354	6095/905/8013/6495/7019/196/1385/7003	8
	GO:0051010	microtubule plus-end binding	7/1527	17/17632	0.00032173	0.00903926	0.00778854	10982/7461/6249/5048/324/146057/22919	7
	GO:0042393	histone binding	32/1527	195/17632	0.000322502	0.00903926	0.00778854	51773/23613/4300/54454/5977/11176/23512/6595/6418/51176/4302/25862/22823/546/23411/4297/9085/23081/54617/5579/253175/6872/124359/79718/81611/4678/2332/114825/9958/144108/9425/8028	32
	GO:0005154	epidermal growth factor receptor binding	10/1527	33/17632	0.000333267	0.00908153	0.00782496	2066/9655/2069/2885/6643/6642/378/867/8723/84894	10
	GO:0030695	GTPase regulator activity	45/1527	309/17632	0.000384475	0.0101938	0.00878331	8997/3267/9910/8498/55188/132864/64786/55531/8829/57533/4763/8831/23092/23527/9693/6654/8976/394/57584/26575/23380/2776/134957/50807/26000/94134/9743/9353/3843/9138/23637/64333/5910/54885/9098/1124/55633/6102/5905/79822/29/3725/10762/9135/23329	45
	GO:0008494	translation activator activity	6/1527	13/17632	0.000420182	0.0108473	0.00934643	57055/57135/1618/57054/26986/1617	6
	GO:0034212	peptide N-acetyltransferase activity	16/1527	74/17632	0.000497091	0.0125038	0.0107737	51773/5977/80314/8648/9085/51616/122830/8850/9575/253175/6872/80218/51230/1387/79612/8202	16
	GO:0001221	transcription cofactor binding	11/1527	41/17632	0.000546855	0.0134116	0.0115559	9314/6095/905/7341/8013/6495/7019/10458/196/1385/7003	11
	GO:0005096	GTPase activator activity	41/1527	279/17632	0.000567733	0.013584	0.0117045	8997/3267/9910/8498/55188/64786/55531/8829/57533/4763/8831/23092/23527/9693/6654/394/57584/26575/23380/2776/134957/50807/26000/94134/9743/9138/23637/64333/5910/54885/9098/1124/55633/6102/5905/79822/29/3725/10762/9135/23329	41
	GO:0003725	double-stranded RNA binding	16/1527	75/17632	0.000581916	0.0135919	0.0117112	8087/26523/23405/26065/92140/9208/3192/1213/51663/55342/2332/4478/27067/7037/192669/3609	16
	GO:0051018	protein kinase A binding	12/1527	48/17632	0.000625038	0.0142596	0.0122866	11214/2932/9867/131544/5569/10565/9472/64746/10564/1445/51527/51339	12
	GO:0050839	cell adhesion molecule binding	63/1527	486/17632	0.000789341	0.0175987	0.0151637	3479/7534/23042/51100/4690/10006/54874/3696/10938/2246/5110/1982/8615/56924/1363/8301/9369/10631/1499/7408/989/1496/9218/5586/5062/1525/51400/57451/5861/1281/7057/55379/10890/22829/57698/85456/6643/9208/50807/22871/55714/6642/6714/23085/10458/1500/27020/867/2810/1656/151963/3481/4478/5093/3084/9748/22919/3309/3646/7529/5905/1012/5034	63
	GO:0004402	histone acetyltransferase activity	14/1527	63/17632	0.000821514	0.017909	0.015431	51773/5977/80314/8648/9085/51616/8850/9575/253175/6872/80218/51230/1387/8202	14
	GO:0045296	cadherin binding	45/1527	323/17632	0.000996964	0.0212613	0.0183195	7534/23042/51100/4690/10006/54874/10938/5110/1982/8615/56924/8301/1499/7408/989/1496/9218/5586/5062/51400/5861/55379/10890/57698/85456/6643/9208/50807/6642/6714/23085/10458/1500/867/2810/1656/151963/5093/9748/22919/3309/3646/7529/5905/1012	45
	GO:0140030	modification-dependent protein binding	24/1527	142/17632	0.00112543	0.0232653	0.0200462	23613/4300/161725/54454/11176/23512/254225/22823/546/5887/4297/9085/23081/22890/253175/6872/124359/7415/8878/2332/54629/9958/22909/9425	24
	GO:0061733	peptide-lysine-N-acetyltransferase activity	14/1527	65/17632	0.00113836	0.0232653	0.0200462	51773/5977/80314/8648/9085/51616/8850/9575/253175/6872/80218/51230/1387/8202	14
	GO:0035591	signaling adaptor activity	16/1527	80/17632	0.001216	0.0243448	0.0209763	25970/4690/5295/11214/9456/8027/57630/2549/2885/1398/3667/6714/10580/10657/8835/1124	16
	GO:0003924	GTPase activity	42/1527	301/17632	0.00139883	0.0274451	0.0236476	22800/382/115827/5911/64225/2771/8766/23011/376267/58528/54331/989/998/51128/55752/5862/5861/2935/10890/394/4893/2773/2776/5868/5879/5898/23708/5874/387/378/55207/57826/54769/55669/203068/84932/23433/3845/57381/10123/57403/27289	42
	GO:0008022	protein C-terminus binding	29/1527	187/17632	0.00149894	0.0288326	0.0248432	10413/6667/4863/6925/55607/6310/7329/7874/1741/9525/26986/1499/23411/3839/7341/8554/7155/50944/25836/6714/10458/1022/2035/55137/1445/6456/22919/7529/51440	29
	GO:0046875	ephrin receptor binding	8/1527	27/17632	0.00154263	0.0289577	0.0249509	4690/1948/2885/1398/2045/6714/867/56899	8
	GO:0003713	transcription coactivator activity	44/1527	321/17632	0.00156448	0.0289577	0.0249509	10413/10499/6595/7020/4863/10138/8648/79960/4149/6671/9149/84159/5916/4205/1499/28996/2957/2958/54904/3275/57591/8554/92140/8850/4520/5579/5469/6872/8609/6664/29915/1387/57826/1022/9282/7067/8202/607/9792/9325/25937/6602/133522/3725	44
	GO:0015631	tubulin binding	44/1527	325/17632	0.00199742	0.0356325	0.0307022	10808/84376/81551/89795/1641/1605/10982/5347/8766/57551/11075/2258/1808/23394/27436/23208/9218/7461/342184/6249/5048/54617/115548/85458/11043/23271/55207/282991/10018/324/23637/55342/146057/2332/54462/135138/440145/83544/54627/10123/22919/7074/9371/3832	44
	GO:0017091	AU-rich element binding	8/1527	28/17632	0.00199774	0.0356325	0.0307022	1996/132864/27303/22849/1995/10949/221662/3609	8
	GO:0004725	protein tyrosine phosphatase activity	18/1527	100/17632	0.00219292	0.0384152	0.0330999	2070/84959/8732/8897/5803/5728/5775/7803/1848/9110/5795/5800/374462/1846/8556/85464/1845/9108	18
	GO:0034452	dynactin binding	5/1527	12/17632	0.00228229	0.0392794	0.0338445	84376/2932/23299/636/5048	5
	GO:0044325	ion channel binding	21/1527	125/17632	0.00240076	0.040606	0.0349875	3398/7534/23704/9456/55607/10523/2258/857/1499/6330/7533/3746/6714/9472/23327/27020/2257/2280/2332/57628/29098	21
	GO:0070412	R-SMAD binding	7/1527	23/17632	0.002554	0.0424657	0.0365899	1655/9839/8498/753/5494/4089/3725	7
	GO:0070064	proline-rich region binding	6/1527	18/17632	0.00311466	0.0492819	0.042463	10413/2690/10152/64762/10458/1445	6
	GO:0070577	lysine-acetylated histone binding	6/1527	18/17632	0.00311466	0.0492819	0.042463	23613/4300/54454/11176/4297/6872	6
	GO:0140033	acetylation-dependent protein binding	6/1527	18/17632	0.00311466	0.0492819	0.042463	23613/4300/54454/11176/4297/6872	6
3008a
	ID	Description	GeneRatio	BgRatio	pvalue	p.adjust	qvalue	geneID	Count
	GO:0000982	transcription factor activity, RNA polymerase II proximal promoter sequence-specific DNA binding	22/259	447/17632	8.03003e-07	0.000415152	0.000376989	26137/4781/51043/463/51341/9572/3727/4211/138151/6909/4212/2649/6688/4149/1482/221937/23764/55502/2625/3223/9935/4613	22
	GO:0001227	DNA-binding transcription repressor activity, RNA polymerase II-specific	16/259	267/17632	2.23504e-06	0.000577757	0.000524645	26137/463/51341/9572/138151/60468/6909/85508/6688/4149/221937/83482/55502/2625/170302/1877	16
	GO:0022843	voltage-gated cation channel activity	11/259	143/17632	8.68997e-06	0.00149757	0.0013599	777/2902/2903/773/782/3757/8913/8645/2906/775/3761	11
	GO:0015085	calcium ion transmembrane transporter activity	10/259	139/17632	3.98063e-05	0.00429566	0.00390077	777/2902/2903/773/782/8913/5310/2906/775/491	10
	GO:0001078	proximal promoter DNA-binding transcription repressor activity, RNA polymerase II-specific	11/259	169/17632	4.15441e-05	0.00429566	0.00390077	26137/463/51341/9572/138151/6909/6688/4149/221937/55502/2625	11
	GO:0005262	calcium channel activity	9/259	123/17632	8.49502e-05	0.00731988	0.00664698	777/2902/2903/773/782/8913/5310/2906/775	9
	GO:0046873	metal ion transmembrane transporter activity	18/259	444/17632	0.000105618	0.00780063	0.00708354	777/2902/2903/773/6574/782/3757/26504/6529/79815/57468/8913/5310/8645/2906/775/3761/491	18
	GO:0001228	DNA-binding transcription activator activity, RNA polymerase II-specific	18/259	449/17632	0.000121512	0.00785268	0.00713081	4781/3232/51043/4761/3727/4211/4212/2649/6688/2637/1482/221937/23764/3223/3214/9935/4613/22877	18
	GO:0005244	voltage-gated ion channel activity	11/259	199/17632	0.000179381	0.00907809	0.00824357	777/2902/2903/773/782/3757/8913/8645/2906/775/3761	11
	GO:0022832	voltage-gated channel activity	11/259	199/17632	0.000179381	0.00907809	0.00824357	777/2902/2903/773/782/3757/8913/8645/2906/775/3761	11
	GO:0003705	transcription factor activity, RNA polymerase II distal enhancer sequence-specific binding	8/259	108/17632	0.000193151	0.00907809	0.00824357	463/4784/4211/60468/6688/1482/3223/170302	8
	GO:0008331	high voltage-gated calcium channel activity	3/259	10/17632	0.000348322	0.0150069	0.0136273	773/782/775	3
	GO:0001077	proximal promoter DNA-binding transcription activator activity, RNA polymerase II-specific	13/259	298/17632	0.000485625	0.0193129	0.0175376	4781/51043/3727/4211/4212/2649/6688/1482/221937/23764/3223/9935/4613	13
	GO:0005245	voltage-gated calcium channel activity	5/259	48/17632	0.000672718	0.0248425	0.0225588	777/773/782/8913/775	5
	GO:0070888	E-box binding	5/259	50/17632	0.000812807	0.0263802	0.0239552	9572/4761/85508/4149/2625	5
	GO:0003714	transcription corepressor activity	11/259	238/17632	0.000816409	0.0263802	0.0239552	51341/7068/9572/57649/9112/4761/4212/23013/55502/3223/1877	11
	GO:0001222	transcription corepressor binding	3/259	15/17632	0.00125078	0.0380385	0.0345417	51341/9572/57649	3
	GO:0097110	scaffold protein binding	5/259	58/17632	0.0015983	0.0459066	0.0416866	3757/8913/85358/5595/11140	5
3008b
	ID	Description	GeneRatio	BgRatio	pvalue	p.adjust	qvalue	geneID	Count
	GO:0001227	DNA-binding transcription repressor activity, RNA polymerase II-specific	15/222	267/17632	1.54031e-06	0.000662335	0.000603155	1051/429/4204/2019/55553/26137/84159/1387/6304/283571/152518/3235/23493/2909/11278	15
	GO:0000982	transcription factor activity, RNA polymerase II proximal promoter sequence-specific DNA binding	19/222	447/17632	4.04991e-06	0.000870731	0.000792931	1051/6664/429/4656/4204/2019/55553/253738/26137/1387/6656/4205/283571/152518/11108/6659/2908/23493/8609	19
	GO:0042809	vitamin D receptor binding	4/222	15/17632	2.99417e-05	0.00429165	0.00390818	6256/10766/5469/9969	4
	GO:0001078	proximal promoter DNA-binding transcription repressor activity, RNA polymerase II-specific	10/222	169/17632	5.71673e-05	0.00614549	0.00559638	1051/429/4204/2019/55553/26137/1387/283571/152518/23493	10
	GO:0051427	hormone receptor binding	10/222	185/17632	0.000121525	0.00958209	0.00872591	6256/1051/9113/7533/10766/2775/5469/9969/8202/64324	10
	GO:0035257	nuclear hormone receptor binding	9/222	152/17632	0.000133704	0.00958209	0.00872591	6256/1051/9113/7533/10766/5469/9969/8202/64324	9
	GO:0001228	DNA-binding transcription activator activity, RNA polymerase II-specific	16/222	449/17632	0.000189337	0.0107486	0.00978817	7716/1051/6664/22809/4656/5090/253738/5083/6656/153222/4205/11108/6659/2908/23493/8609	16
	GO:0003714	transcription corepressor activity	11/222	238/17632	0.000222988	0.0107486	0.00978817	7091/22809/4204/10766/7088/10370/64324/6427/23493/2909/11278	11
	GO:0003713	transcription coactivator activity	13/222	321/17632	0.00022497	0.0107486	0.00978817	6256/6664/5453/10370/5469/84159/1387/9969/4205/8202/7543/6659/8609	13
	GO:0046966	thyroid hormone receptor binding	4/222	28/17632	0.000394999	0.0169533	0.0154385	5469/9969/8202/64324	4
	GO:0003705	transcription factor activity, RNA polymerase II distal enhancer sequence-specific binding	7/222	108/17632	0.00043369	0.0169533	0.0154385	1051/4784/7091/4656/5090/4205/83595	7
	GO:0035258	steroid hormone receptor binding	6/222	90/17632	0.000961767	0.0344633	0.031384	1051/9113/7533/5469/8202/64324	6
	GO:0001077	proximal promoter DNA-binding transcription activator activity, RNA polymerase II-specific	11/222	298/17632	0.00144151	0.0476808	0.0434204	1051/6664/4656/253738/6656/4205/11108/6659/2908/23493/8609	11
3009a
	ID	Description	GeneRatio	BgRatio	pvalue	p.adjust	qvalue	geneID	Count
	GO:0000982	transcription factor activity, RNA polymerase II proximal promoter sequence-specific DNA binding	92/1273	447/17632	1.83103e-20	1.66441e-17	1.4282e-17	1385/2002/1316/5452/4149/146198/7008/51341/6722/8626/4208/51043/3227/7546/8609/121340/266743/26137/5326/55553/23040/10725/5454/1871/5629/6096/23261/4775/84667/53335/51222/6913/23314/6659/7707/6664/94234/51804/4209/10194/26145/2120/1869/9705/4613/9975/51621/6666/23648/6615/6657/84969/7023/9988/9480/5457/128553/1482/9682/5079/6495/23030/4087/5013/7021/3190/7161/3222/7101/4661/1879/7849/3642/8091/10…	92
	GO:0001228	DNA-binding transcription activator activity, RNA polymerase II-specific	90/1273	449/17632	3.03955e-19	1.38147e-16	1.18542e-16	9592/1385/2002/1316/80034/5452/7008/2306/3159/6722/8626/4208/51043/3227/7546/8609/121340/266743/5326/4303/23040/10725/5454/1871/6096/23261/4775/3054/6239/23314/3233/6659/6664/51804/4209/26145/2120/1869/9705/4613/51621/3232/6666/1820/23648/4761/7716/6657/84969/7023/7572/9988/9480/5457/1482/2296/3226/5079/23435/6495/4087/5013/7021/5089/3190/7161/3222/7101/4661/1879/7849/8091/10620/7799/2101/4605/57…	90
	GO:0001077	proximal promoter DNA-binding transcription activator activity, RNA polymerase II-specific	66/1273	298/17632	1.13927e-16	3.45198e-14	2.9621e-14	1385/2002/1316/5452/7008/6722/8626/4208/51043/3227/7546/8609/121340/266743/5326/10725/5454/1871/6096/23261/4775/23314/6659/6664/51804/4209/2120/1869/4613/51621/6666/23648/6657/84969/7023/9988/9480/5457/1482/5079/6495/4087/5013/7021/3190/7161/3222/7101/1879/7849/8091/10620/2101/4605/57593/51176/3229/2302/55810/84662/4086/389692/1747/5458/4692/2099	66
	GO:0001227	DNA-binding transcription repressor activity, RNA polymerase II-specific	49/1273	267/17632	1.15157e-09	2.61695e-07	2.24557e-07	4149/146198/60468/51341/4601/2077/3720/57659/26137/55553/23040/1871/5629/4775/84667/53335/51222/6913/83482/11278/7707/94234/23119/10194/26145/2120/1869/9705/9975/6615/128553/5927/27022/9682/23030/4335/9925/7101/4661/3642/8091/2101/23316/5814/5463/5458/3090/4084/1045	49
	GO:0042393	histone binding	36/1273	195/17632	1.55485e-07	2.82673e-05	2.42557e-05	8193/79718/5977/3720/57680/6046/4297/8085/23038/4869/80853/10527/4302/10927/169981/8125/5252/79685/54799/11176/54454/5927/9682/9733/165918/23468/115426/23030/11091/8028/6830/2186/144108/51176/138474/5253	36
	GO:0035198	miRNA binding	12/1273	29/17632	3.11552e-07	4.72001e-05	4.05017e-05	192669/26523/23369/51490/192670/5936/6657/23264/79727/84872/131405/80149	12
	GO:0004674	protein serine/threonine kinase activity	62/1273	455/17632	9.25158e-07	0.000111589	9.57527e-05	4215/5063/5347/1457/8621/816/2011/10420/7786/6792/6093/84630/8997/998/80122/5292/5566/84446/8573/4214/5127/5609/388228/9149/2931/5592/57551/92/9448/57787/9475/5596/11113/1027/9201/415116/65267/5165/22848/91/9024/613/51765/9175/9344/5170/79012/1859/11011/8091/51347/4294/5879/1453/8859/138474/2869/7204/93/2932/595/896	62
	GO:0050839	cell adhesion molecule binding	65/1273	486/17632	9.82079e-07	0.000111589	9.57527e-05	1500/84978/2011/3481/5792/11273/9379/5331/10006/2017/1739/1656/9369/11188/55714/8851/3054/22871/85456/29789/25945/811/7402/23042/23647/1004/10163/3690/4185/4854/57555/54874/6709/7112/1006/1001/2010/151963/79026/22919/5317/288/7529/10893/1501/11313/7458/3309/3190/1009/8482/128866/6714/1453/222256/2317/832/11344/56904/79180/7045/5829/4323/8650/5770	65
	GO:0001078	proximal promoter DNA-binding transcription repressor activity, RNA polymerase II-specific	31/1273	169/17632	1.28236e-06	0.000129519	0.000111138	4149/146198/51341/26137/55553/23040/1871/5629/84667/53335/51222/6913/7707/94234/10194/26145/1869/9705/9975/6615/128553/9682/23030/7101/4661/3642/8091/2101/23316/5458/4084	31
	GO:0045296	cadherin binding	47/1273	323/17632	3.20813e-06	0.000291619	0.000250234	1500/2011/11273/5331/10006/2017/1739/1656/8851/3054/85456/29789/23042/23647/1004/10163/4854/54874/6709/7112/1006/1001/2010/151963/79026/22919/5317/288/7529/10893/1501/11313/7458/3309/3190/1009/128866/6714/1453/222256/2317/832/11344/56904/79180/8650/5770	47
	GO:0008013	beta-catenin binding	19/1273	82/17632	4.42286e-06	0.000365489	0.000313621	23135/79718/5796/10076/57680/4303/116931/607/283149/56998/1501/1857/8945/9739/51176/2932/5829/2099/8650	19
	GO:0061980	regulatory RNA binding	12/1273	37/17632	6.46776e-06	0.000489933	0.000420405	192669/26523/23369/51490/192670/5936/6657/23264/79727/84872/131405/80149	12
	GO:0003705	transcription factor activity, RNA polymerase II distal enhancer sequence-specific binding	22/1273	108/17632	7.68446e-06	0.000537321	0.000461067	1385/405/60468/4784/3159/6722/4208/5991/5629/3054/51804/4209/9975/7023/5457/1482/2296/23435/6495/3222/10620/51176	22
	GO:0140030	modification-dependent protein binding	26/1273	142/17632	9.30098e-06	0.000603899	0.000518198	3720/57680/6046/4297/80853/7415/10927/5887/169981/3300/5252/22890/54799/11176/54454/54629/5927/254225/9682/165918/23468/23030/11091/2186/138474/5253	26
	GO:0046875	ephrin receptor binding	10/1273	27/17632	1.00462e-05	0.000608801	0.000522403	1946/8851/1947/2534/2043/1949/6714/1943/23294/5770	10
	GO:0003714	transcription corepressor activity	36/1273	238/17632	1.88796e-05	0.0010726	0.00092038	29883/51341/79718/4601/2077/64324/25942/1822/23543/55729/4665/6427/5629/8554/84667/6913/23051/10409/11278/51588/8861/4761/5457/862/5971/54531/4335/7026/7021/4294/9759/5458/595/9219/4084/1045	36
	GO:0003680	AT DNA binding	6/1273	10/17632	2.28234e-05	0.00122038	0.00104719	3159/4208/4297/4137/3005/8091	6
	GO:0035326	enhancer binding	24/1273	133/17632	2.60175e-05	0.00131388	0.00112742	1385/9967/405/60468/3159/4208/51043/3183/4297/57459/6664/3021/8861/9975/6601/5457/5971/4087/7021/3222/10620/25976/51176/1045	24
	GO:0003713	transcription coactivator activity	44/1273	321/17632	2.97661e-05	0.00142407	0.00122198	56970/9967/405/4149/3159/8609/7067/5916/8085/9441/6942/5454/9149/4869/8554/3054/116931/6659/6664/607/9975/133522/6666/23054/6601/5457/63976/283149/5927/83637/5469/2296/1840/4335/92140/5453/23286/7021/10432/8648/79960/5253/5458/9219	44
	GO:0005521	lamin binding	7/1273	15/17632	3.86273e-05	0.00167201	0.00143473	23236/25777/7112/5317/5501/5621/199953	7
	GO:0050321	tau-protein kinase activity	7/1273	15/17632	3.86273e-05	0.00167201	0.00143473	2011/84446/2931/57787/9024/1453/2932	7
	GO:0017048	Rho GTPase binding	28/1273	177/17632	6.94669e-05	0.00287025	0.00246292	5063/55845/9901/6792/6093/91010/9138/8997/23380/29966/23647/9475/9828/11113/23365/389337/57480/613/85369/55701/23002/7984/1857/121512/4952/7204/5923/9912	28
	GO:0018024	histone-lysine N-methyltransferase activity	11/1273	45/17632	0.000274519	0.0108495	0.00930979	64324/4297/8085/9757/79813/63976/84787/11091/9869/9739/7799	11
	GO:0001158	enhancer sequence-specific DNA binding	20/1273	119/17632	0.000321312	0.0117742	0.0101033	1385/9967/60468/3159/4208/51043/3183/4297/57459/6664/3021/8861/9975/6601/5457/5971/7021/3222/10620/1045	20
	GO:0043021	ribonucleoprotein complex binding	21/1273	128/17632	0.000323824	0.0117742	0.0101033	64506/132864/23293/2107/5292/1984/6728/4869/23381/29789/143244/55176/80155/9728/83737/253943/23468/79727/7458/3309/80149	21
	GO:0017166	vinculin binding	5/1273	10/17632	0.000360684	0.0124586	0.0106906	1756/1605/7402/10174/5829	5
	GO:0015085	calcium ion transmembrane transporter activity	22/1273	139/17632	0.000396555	0.0124586	0.0106906	785/5138/27032/84502/59284/488/27112/2906/23413/6262/6543/90550/490/9254/9256/10369/57338/2902/7224/8065/782/22821	22
	GO:0070742	C2H2 zinc finger domain binding	6/1273	15/17632	0.000396862	0.0124586	0.0106906	11338/79364/79813/1879/8091/51176	6
	GO:0042826	histone deacetylase binding	19/1273	112/17632	0.000397469	0.0124586	0.0106906	6722/4208/51043/23038/23381/4209/84312/7023/23468/54531/7529/7101/3642/5879/9759/51176/595/9219/3090	19
	GO:0043022	ribosome binding	12/1273	55/17632	0.000456097	0.0131578	0.0112906	64506/132864/2107/1984/6728/29789/143244/55176/80155/253943/3309/80149	12
	GO:0004709	MAP kinase kinase kinase activity	8/1273	27/17632	0.000463473	0.0131578	0.0112906	4215/7786/4214/57551/9175/9344/51347/4294	8
	GO:0035064	methylated histone binding	14/1273	71/17632	0.000477678	0.0131578	0.0112906	3720/57680/80853/10927/169981/5252/54799/5927/9682/23468/23030/11091/2186/5253	14
	GO:0140034	methylation-dependent protein binding	14/1273	71/17632	0.000477678	0.0131578	0.0112906	3720/57680/80853/10927/169981/5252/54799/5927/9682/23468/23030/11091/2186/5253	14
	GO:0003730	mRNA 3'-UTR binding	15/1273	80/17632	0.000535345	0.0143126	0.0122814	64506/132864/23369/10236/8087/3183/677/9513/5936/9728/23435/5937/678/80149/10642	15
	GO:0008135	translation factor activity, RNA binding	16/1273	89/17632	0.000577344	0.0149944	0.0128665	64506/132864/1981/2107/8669/1984/6664/1973/143244/8894/54676/8891/8662/8661/7458/317649	16
	GO:0017091	AU-rich element binding	8/1273	28/17632	0.000608164	0.0150827	0.0129423	64506/132864/677/10949/1995/3609/678/80149	8
	GO:0031491	nucleosome binding	15/1273	81/17632	0.000613929	0.0150827	0.0129423	3183/4302/57459/3021/5252/79685/6601/254225/165918/3005/50809/8028/6830/8091/9219	15
	GO:0015631	tubulin binding	40/1273	325/17632	0.000652932	0.015534	0.0133295	5347/56896/57662/8766/1605/4133/84446/25777/10749/4131/8851/4137/27436/5048/57551/9857/9448/57787/1639/5536/55207/81565/84251/10426/9832/2534/6249/2010/26153/23710/11043/22919/5621/1808/55638/10982/10018/5892/6786/4692	40
	GO:0046873	metal ion transmembrane transporter activity	51/1273	444/17632	0.000666475	0.015534	0.0133295	9962/6324/6334/478/3777/55515/2900/785/5138/3736/27032/6529/84502/59284/488/27112/8645/476/2906/23413/6262/3746/6558/23390/6526/29986/6538/23704/6543/90550/481/6507/490/9254/9256/10369/57338/41/54207/1318/2902/6330/3757/7224/8065/3756/782/91252/22821/3749/477	51
	GO:0051721	protein phosphatase 2A binding	8/1273	29/17632	0.000787224	0.0178897	0.0153509	2029/55917/5520/4137/29966/23381/5524/5770	8
	GO:0045182	translation regulator activity	12/1273	59/17632	0.000890612	0.0197455	0.0169434	64506/132864/10658/8087/9513/6134/6203/131405/56853/1978/9811/10642	12
	GO:0033613	activating transcription factor binding	14/1273	76/17632	0.000973035	0.0210593	0.0180707	1385/51341/4208/9658/25942/4869/3054/3233/4209/8861/63976/4087/9759/4005	14
	GO:0019902	phosphatase binding	25/1273	178/17632	0.00103095	0.0217938	0.0187009	5295/2029/1739/1445/55917/5520/5609/4137/29966/7415/23381/8546/57731/5524/996/7187/1027/4087/5534/5501/89801/9863/161742/5829/5770	25
	GO:0000983	transcription factor activity, RNA polymerase II core promoter sequence-specific DNA binding	7/1273	24/17632	0.00116749	0.0241194	0.0206965	4149/6722/4208/5451/5081/7021/138474	7
	GO:0001205	distal enhancer DNA-binding transcription activator activity, RNA polymerase II-specific	9/1273	38/17632	0.00124687	0.0251868	0.0216124	3159/4208/3054/51804/4209/5457/23435/6495/10620	9
	GO:0003707	steroid hormone receptor activity	11/1273	54/17632	0.00142326	0.0281249	0.0241336	7067/5916/6096/9975/10424/4306/7026/7101/2101/51176/2099	11
	GO:0046332	SMAD binding	14/1273	80/17632	0.00163091	0.0310664	0.0266576	51341/10527/51592/5494/92/63976/91/4087/753/8091/9863/5814/4086/93	14
	GO:0038191	neuropilin binding	6/1273	19/17632	0.00167465	0.0310664	0.0266576	10505/54910/57715/9344/8482/5829	6
	GO:0048156	tau protein binding	6/1273	19/17632	0.00167465	0.0310664	0.0266576	2011/5520/2534/4087/2288/1859	6
	GO:0030331	estrogen receptor binding	9/1273	40/17632	0.00183589	0.0333765	0.0286399	64324/133522/23054/408/5469/8648/6714/51176/2099	9
	GO:0035254	glutamate receptor binding	10/1273	48/17632	0.00193897	0.0345593	0.0296548	808/1739/85358/5728/8851/388336/2534/10369/5621/5923	10
	GO:0031490	chromatin DNA binding	18/1273	119/17632	0.00217425	0.0380076	0.0326138	23135/6722/7546/56981/3183/7067/57459/3021/5187/6601/5927/5469/3005/55506/3642/8091/7799/9219	18
	GO:0035925	mRNA 3'-UTR AU-rich region binding	5/1273	14/17632	0.00224454	0.038496	0.0330329	64506/132864/677/678/80149	5
	GO:0008017	microtubule binding	30/1273	240/17632	0.00230137	0.0387397	0.033242	5347/56896/57662/8766/4133/25777/10749/4131/4137/27436/5048/9857/9448/57787/1639/5536/81565/84251/10426/9832/6249/26153/11043/22919/5621/1808/55638/10982/10018/6786	30
	GO:0030374	nuclear receptor transcription coactivator activity	12/1273	66/17632	0.00245618	0.0401836	0.034481	56970/9967/3159/7067/5916/9975/133522/23054/83637/5469/10432/8648	12
	GO:0045499	chemorepellent activity	7/1273	27/17632	0.00247556	0.0401836	0.034481	57556/10505/1946/54910/57715/8482/10718	7
	GO:0042054	histone methyltransferase activity	11/1273	58/17632	0.00259823	0.041435	0.0355548	64324/4297/8085/9757/79813/63976/84787/11091/9869/9739/7799	11
	GO:0032452	histone demethylase activity	7/1273	28/17632	0.00309802	0.0484533	0.0415771	23135/80853/5927/9682/23030/22992/5253	7
	GO:0005262	calcium channel activity	18/1273	123/17632	0.00314493	0.0484533	0.0415771	785/5138/84502/59284/27112/2906/23413/6262/90550/9254/9256/10369/57338/2902/7224/8065/782/22821	18
	GO:0019903	protein phosphatase binding	19/1273	133/17632	0.00323394	0.0489941	0.0420412	5295/2029/1445/55917/5520/5609/4137/29966/7415/23381/8546/5524/996/7187/1027/5501/89801/5829/5770	19
3010a
	ID	Description	GeneRatio	BgRatio	pvalue	p.adjust	qvalue	geneID	Count
	GO:0000982	transcription factor activity, RNA polymerase II proximal promoter sequence-specific DNA binding	79/1277	447/17632	8.58403e-14	7.92306e-11	6.85819e-11	5452/1386/2115/146198/1871/5080/7849/4774/26137/8609/5079/51804/51176/4208/5013/2649/4781/4775/6667/4286/6722/128553/8091/2002/467/3725/10194/3670/266743/7545/9975/121536/3516/2354/51341/4211/3607/4204/84667/6668/9988/2113/4094/5017/6909/221937/359948/11279/7832/4089/2313/4084/51043/5629/3190/23598/9682/23635/6721/1054/8626/4782/2101/57593/51222/2114/1747/11108/8013/23081/10725/3164/7008/571/5465…	79
	GO:0001228	DNA-binding transcription activator activity, RNA polymerase II-specific	76/1277	449/17632	2.45431e-12	1.13266e-09	9.80431e-10	5452/1386/2115/1871/5080/7849/4774/8609/5079/51804/51176/4208/5013/2649/4781/4775/23435/6667/4286/6722/8091/2002/3226/467/1388/64651/3725/3670/266743/22887/7545/3516/2354/2119/4211/3607/4618/9988/2113/4094/5017/221937/4303/359948/4089/2033/2313/81566/51043/3190/23598/23635/1054/8626/2295/4782/2101/57593/2355/1747/11108/8013/10725/7716/3164/7008/571/22877/5089/5465/1385/7799/3227/5885/89884/4808	76
	GO:0001077	proximal promoter DNA-binding transcription activator activity, RNA polymerase II-specific	54/1277	298/17632	2.99211e-10	9.20572e-08	7.96846e-08	5452/1386/2115/1871/5080/7849/4774/8609/5079/51804/51176/4208/5013/2649/4781/4775/6667/4286/6722/8091/2002/3725/3670/266743/7545/3516/2354/4211/3607/9988/2113/4094/221937/4089/2313/51043/3190/23598/23635/1054/8626/4782/2101/57593/1747/11108/8013/10725/3164/7008/5465/1385/3227/4808	54
	GO:0004674	protein serine/threonine kinase activity	65/1277	455/17632	9.92223e-08	2.28955e-05	1.98183e-05	92/203447/130399/5063/5127/9201/1457/23043/8997/2932/9344/8476/6446/8091/1460/127933/246330/4215/5602/57161/51701/9748/5128/5596/9134/9113/23235/11329/79012/6792/5604/2011/5599/55437/659/8445/5681/149420/51755/65125/11011/3984/140901/28996/93/5879/1432/5578/6093/5582/22848/79705/91754/4750/2870/1859/94/5170/375449/10298/904/91/23097/818/84630	65
	GO:0001227	DNA-binding transcription repressor activity, RNA polymerase II-specific	44/1277	267/17632	2.30174e-07	4.24901e-05	3.67793e-05	1390/146198/1871/5080/26137/7555/4775/4286/128553/604/8091/467/10194/9975/121536/3090/5813/51341/3607/4204/84667/11278/6668/4335/5017/84159/6909/221937/359948/11279/7832/4084/5629/9682/6721/2101/51222/2114/23081/571/79192/5465/23119/57215	44
	GO:0019199	transmembrane receptor protein kinase activity	20/1277	81/17632	8.95493e-07	0.000126457	0.000109461	92/130399/8828/2322/2321/4233/780/51232/659/93/2048/2202/94/1944/4915/1949/2047/91/5979/2043	20
	GO:0003713	transcription coactivator activity	48/1277	321/17632	1.25956e-06	0.000126457	0.000109461	1386/26292/6671/9604/6603/8609/5914/10891/8085/8289/6256/607/6602/63976/3725/5901/56970/3670/9441/84441/55827/9975/57504/7543/3275/5469/1840/1499/6942/9969/4335/8202/84159/7067/28996/7332/2033/57805/133522/10413/87/10498/10463/5453/9325/5465/9219/5371	48
	GO:0035257	nuclear hormone receptor binding	29/1277	152/17632	1.29728e-06	0.000126457	0.000109461	6934/9604/10891/51176/2322/8289/6256/5901/3670/9113/3275/5469/1499/51341/7341/9969/8202/9324/2033/5629/133522/10463/2114/27086/8013/23081/3164/9325/9612	29
	GO:0035258	steroid hormone receptor binding	21/1277	90/17632	1.31077e-06	0.000126457	0.000109461	9604/10891/51176/2322/5901/3670/9113/3275/5469/1499/51341/7341/8202/2033/133522/2114/27086/8013/23081/3164/9325	21
	GO:0001078	proximal promoter DNA-binding transcription repressor activity, RNA polymerase II-specific	31/1277	169/17632	1.37007e-06	0.000126457	0.000109461	146198/1871/26137/128553/8091/467/10194/9975/121536/51341/3607/4204/84667/6668/5017/6909/221937/359948/11279/7832/4084/5629/9682/6721/2101/51222/2114/23081/571/5465/57215	31
	GO:0016922	nuclear receptor binding	9/1277	19/17632	2.53128e-06	0.000212398	0.000183851	10891/8289/6256/3670/5469/8202/5629/10463/9325	9
	GO:0061631	ubiquitin conjugating enzyme activity	12/1277	38/17632	9.12264e-06	0.000680572	0.000589102	7324/7323/7319/7335/65264/7328/9690/7332/54926/55284/3093/63893	12
	GO:0051427	hormone receptor binding	31/1277	185/17632	9.58552e-06	0.000680572	0.000589102	6934/9604/2778/10891/51176/2322/8289/6256/5901/3670/9113/3275/5469/1499/51341/7341/9969/8202/9324/2033/5629/133522/5781/10463/2114/27086/8013/23081/3164/9325/9612	31
	GO:0042054	histone methyltransferase activity	15/1277	58/17632	1.11622e-05	0.000713832	0.000617892	5929/51111/2122/8085/80854/387893/4297/55870/63976/3275/7468/9757/10498/80335/7799	15
	GO:0018024	histone-lysine N-methyltransferase activity	13/1277	45/17632	1.16007e-05	0.000713832	0.000617892	5929/51111/2122/8085/80854/387893/4297/55870/63976/7468/9757/80335/7799	13
	GO:0046332	SMAD binding	18/1277	80/17632	1.26681e-05	0.000730793	0.000632573	92/5080/130399/51592/8091/63976/3725/5813/1499/51341/659/28996/93/4089/1601/94/91/5371	18
	GO:0061650	ubiquitin-like protein conjugating enzyme activity	12/1277	40/17632	1.64382e-05	0.0008925	0.000772546	7324/7323/7319/7335/65264/7328/9690/7332/54926/55284/3093/63893	12
	GO:0031490	chromatin DNA binding	22/1277	119/17632	3.97574e-05	0.00203867	0.00176467	7552/6603/5914/10891/6722/604/8091/51780/6256/57459/23135/5187/5469/5928/9324/7067/2033/9555/3150/11108/7799/9219	22
	GO:0030374	nuclear receptor transcription coactivator activity	15/1277	66/17632	5.81778e-05	0.00282622	0.00244637	5914/10891/56970/55827/9975/5469/9969/8202/7067/57805/133522/87/10498/10463/5465	15
	GO:0008013	beta-catenin binding	17/1277	82/17632	6.66546e-05	0.00307611	0.00266268	6934/5796/8945/51176/2932/51684/1000/607/57680/10076/55966/23135/6500/4303/2033/10498/9231	17
	GO:0035254	glutamate receptor binding	12/1277	48/17632	0.000119362	0.00524624	0.00454114	9456/2778/821/1740/85358/50944/5621/1742/4905/808/9455/8851	12
	GO:0004714	transmembrane receptor protein tyrosine kinase activity	14/1277	64/17632	0.00015767	0.00661497	0.00572591	8828/2322/2321/4233/780/51232/2048/2202/1944/4915/1949/2047/5979/2043	14
	GO:0061980	regulatory RNA binding	10/1277	37/17632	0.00021889	0.00878416	0.00760356	26523/5936/131405/27161/79727/4204/1994/192670/51490/23405	10
	GO:0035497	cAMP response element binding	6/1277	14/17632	0.000257972	0.00992118	0.00858776	1386/8091/1388/3725/8013/1385	6
	GO:0016279	protein-lysine N-methyltransferase activity	13/1277	61/17632	0.000352293	0.0130066	0.0112585	5929/51111/2122/8085/80854/387893/4297/55870/63976/7468/9757/80335/7799	13
	GO:0005070	SH3/SH2 adaptor activity	12/1277	54/17632	0.000392345	0.0132604	0.0114782	10580/9402/1399/3667/50618/1398/2549/8027/6503/5781/8506/10603	12
	GO:0005024	transforming growth factor beta-activated receptor activity	6/1277	15/17632	0.000403673	0.0132604	0.0114782	92/130399/659/93/94/91	6
	GO:0098918	structural constituent of synapse	6/1277	15/17632	0.000403673	0.0132604	0.0114782	1740/27445/8927/6712/87/26059	6
	GO:0016278	lysine N-methyltransferase activity	13/1277	62/17632	0.000416633	0.0132604	0.0114782	5929/51111/2122/8085/80854/387893/4297/55870/63976/7468/9757/80335/7799	13
	GO:0001784	phosphotyrosine residue binding	10/1277	40/17632	0.000436477	0.0134289	0.0116241	867/1399/3667/1398/84867/27/5781/7410/5774/5295	10
	GO:0046875	ephrin receptor binding	8/1277	27/17632	0.000473377	0.0140944	0.0122001	867/1946/1398/1947/1944/1949/8851/2043	8
	GO:0003730	mRNA 3'-UTR binding	15/1277	80/17632	0.000553214	0.0154732	0.0133936	1996/10642/25946/8087/1153/5936/23435/80315/677/9513/1994/10236/23367/9728/678	15
	GO:0035591	signaling adaptor activity	15/1277	80/17632	0.000553214	0.0154732	0.0133936	10580/9402/9456/10818/1399/3667/50618/1398/2549/8027/6503/5781/8506/10603/5295	15
	GO:0005159	insulin-like growth factor receptor binding	6/1277	16/17632	0.000606457	0.0158925	0.0137565	3481/2778/3667/1398/7532/5295	6
	GO:0042800	histone methyltransferase activity (H3-K4 specific)	6/1277	16/17632	0.000606457	0.0158925	0.0137565	5929/8085/4297/55870/9757/80335	6
	GO:0045309	protein phosphorylated amino acid binding	11/1277	49/17632	0.000619858	0.0158925	0.0137565	8945/867/1399/3667/1398/84867/27/5781/7410/5774/5295	11
	GO:0030276	clathrin binding	12/1277	57/17632	0.000661394	0.0161766	0.0140024	1213/1173/9685/9066/1211/83988/1601/8301/163/27065/23208/51760	12
	GO:0005158	insulin receptor binding	7/1277	22/17632	0.000665992	0.0161766	0.0140024	10580/3481/3667/5781/5170/8660/5295	7
	GO:0003705	transcription factor activity, RNA polymerase II distal enhancer sequence-specific binding	18/1277	108/17632	0.000720532	0.0170526	0.0147607	1386/51804/51176/4208/23435/4286/6722/4784/1388/3725/9975/5813/4211/4618/5629/2295/571/1385	18
	GO:0035198	miRNA binding	8/1277	29/17632	0.000803714	0.0185457	0.0160531	26523/5936/131405/27161/79727/1994/192670/51490	8
	GO:0004675	transmembrane receptor protein serine/threonine kinase activity	6/1277	17/17632	0.000880135	0.0198138	0.0171508	92/130399/659/93/94/91	6
	GO:0050681	androgen receptor binding	10/1277	44/17632	0.000980377	0.0215449	0.0186493	9604/10891/5901/3275/1499/51341/8202/2033/27086/23081	10
	GO:0030674	protein binding, bridging	24/1277	168/17632	0.00105672	0.0222973	0.0193005	10580/9402/1173/55691/10818/1399/9425/3667/50618/1523/1398/7341/55070/2549/8027/9414/6503/5781/1601/8506/163/23768/10603/5295	24
	GO:0003714	transcription corepressor activity	31/1277	238/17632	0.00106293	0.0222973	0.0193005	3400/5914/55758/3975/51684/9425/3068/387893/467/121536/57504/51341/10608/23013/22882/4204/84667/23429/11278/4335/8994/10409/28996/29842/3337/4084/5629/7090/10413/9612/9219	31
	GO:0044389	ubiquitin-like protein ligase binding	37/1277	301/17632	0.00110461	0.0226568	0.0196116	7323/7874/5094/5080/7319/10891/2932/8453/10613/55626/7855/51701/4738/3725/5187/1840/84557/7341/55719/4804/55070/7332/8027/55284/22794/9682/9025/3093/23710/81502/91/9325/23208/3301/84959/5371/5898	37
	GO:0003707	steroid hormone receptor activity	11/1277	54/17632	0.00145975	0.0292903	0.0253536	5914/51176/2649/6256/9975/7067/11057/2101/8013/3164/5465	11
	GO:0008170	N-methyltransferase activity	16/1277	97/17632	0.00155602	0.0305482	0.0264425	5929/51111/2122/8085/80854/387893/4297/55870/63976/3275/7468/9757/51106/10498/80335/7799	16
	GO:0031625	ubiquitin protein ligase binding	35/1277	286/17632	0.00160105	0.0305482	0.0264425	7323/7874/5094/5080/7319/10891/2932/8453/10613/55626/7855/51701/4738/3725/5187/1840/84557/7341/55719/4804/55070/7332/55284/22794/9682/9025/3093/23710/81502/91/23208/3301/84959/5371/5898	35
	GO:0035255	ionotropic glutamate receptor binding	8/1277	32/17632	0.00162174	0.0305482	0.0264425	2778/821/1740/85358/50944/1742/4905/8851	8
	GO:0008276	protein methyltransferase activity	15/1277	89/17632	0.00172655	0.0318721	0.0275884	5929/51111/2122/8085/80854/387893/4297/55870/63976/3275/7468/9757/10498/80335/7799	15
	GO:0008757	S-adenosylmethionine-dependent methyltransferase activity	22/1277	155/17632	0.00181929	0.0329256	0.0285004	154743/5929/1788/51111/2122/8085/80854/387893/4297/55870/63976/3275/7468/9757/23070/51106/10498/56257/80335/57570/7799/25917	22
	GO:0030331	estrogen receptor binding	9/1277	40/17632	0.00187621	0.0333028	0.0288268	10891/51176/3670/9113/3275/5469/1499/133522/9325	9
	GO:0003727	single-stranded RNA binding	15/1277	90/17632	0.00193613	0.0337179	0.0291862	10492/26523/3609/8087/1153/7555/23435/124540/27161/6310/23466/26065/7072/219988/192670	15
	GO:0019787	ubiquitin-like protein transferase activity	47/1277	421/17632	0.00203425	0.0347706	0.0300974	7324/7323/81847/10206/5080/9604/54620/79018/7319/55298/8945/91445/51592/8453/867/7335/25831/246330/65264/57161/4194/131405/84133/5469/26994/7341/92369/6500/8916/7328/9690/7332/10401/54926/55284/64795/9025/10277/10193/3093/26046/23304/9921/27339/63893/8315/5371	47
	GO:0051219	phosphoprotein binding	14/1277	82/17632	0.00213985	0.0359106	0.0310842	8945/867/1399/3667/1398/2810/5048/84867/27/5781/7410/5774/5295/84959	14
	GO:0004707	MAP kinase activity	5/1277	14/17632	0.00227602	0.0362202	0.0313521	5602/51701/5596/5599/1432	5
	GO:0035259	glucocorticoid receptor binding	5/1277	14/17632	0.00227602	0.0362202	0.0313521	2322/7341/2114/8013/3164	5
	GO:0048185	activin binding	5/1277	14/17632	0.00227602	0.0362202	0.0313521	92/130399/93/94/91	5
	GO:0001085	RNA polymerase II transcription factor binding	20/1277	140/17632	0.0026542	0.0415225	0.0359418	6934/1386/3400/2932/6667/6722/2002/3725/3670/3516/57504/1499/23013/28996/4089/2033/5465/1385/9219/4808	20
	GO:0050750	low-density lipoprotein particle receptor binding	6/1277	21/17632	0.0030039	0.0451796	0.0391074	1213/9784/1173/7184/8301/3301	6
	GO:0004842	ubiquitin-protein transferase activity	44/1277	396/17632	0.00303331	0.0451796	0.0391074	7324/7323/81847/10206/5080/9604/54620/79018/7319/55298/8945/91445/51592/8453/867/7335/25831/246330/65264/57161/4194/131405/84133/5469/26994/92369/6500/8916/7328/9690/7332/54926/55284/64795/9025/10277/10193/3093/26046/23304/9921/27339/63893/8315	44
	GO:0045182	translation regulator activity	11/1277	59/17632	0.00306302	0.0451796	0.0391074	10642/5914/8087/1153/80315/10658/131405/9513/5813/23367/9811	11
	GO:0017091	AU-rich element binding	7/1277	28/17632	0.00315326	0.0451796	0.0391074	1996/3609/677/1995/1994/7072/678	7
	GO:0032452	histone demethylase activity	7/1277	28/17632	0.00315326	0.0451796	0.0391074	51780/23135/84678/84159/9682/22992/23081	7
	GO:0004712	protein serine/threonine/tyrosine kinase activity	9/1277	43/17632	0.00318166	0.0451796	0.0391074	5063/6446/5602/5604/8445/93/1432/5582/1859	9
3010b
	ID	Description	GeneRatio	BgRatio	pvalue	p.adjust	qvalue	geneID	Count
	GO:0001078	proximal promoter DNA-binding transcription repressor activity, RNA polymerase II-specific	12/116	169/17632	1.17889e-09	3.44235e-07	3.04028e-07	93986/6943/11107/639/84667/7020/9975/463/579/26137/4776/4204	12
	GO:0001227	DNA-binding transcription repressor activity, RNA polymerase II-specific	13/116	267/17632	2.25996e-08	3.29954e-06	2.91416e-06	93986/6943/11107/639/84667/7020/9975/463/579/26137/4776/4204/57659	13
	GO:0000982	transcription factor activity, RNA polymerase II proximal promoter sequence-specific DNA binding	16/116	447/17632	3.79424e-08	3.69306e-06	3.26171e-06	93986/6943/11107/2313/639/84667/6657/7020/3215/9975/3216/463/579/26137/4776/4204	16
	GO:0003705	transcription factor activity, RNA polymerase II distal enhancer sequence-specific binding	6/116	108/17632	7.8939e-05	0.00576255	0.00508949	5989/3215/9975/3216/463/2296	6
	GO:0005161	platelet-derived growth factor receptor binding	3/116	15/17632	0.00011917	0.0069595	0.00614664	5155/7422/2277	3
	GO:0050681	androgen receptor binding	4/116	44/17632	0.000197058	0.00959015	0.00847003	93986/6943/8204/10891	4
	GO:1990841	promoter-specific chromatin binding	4/116	46/17632	0.000234496	0.00978183	0.00863933	648/639/2296/10891	4
	GO:0000980	RNA polymerase II distal enhancer sequence-specific DNA binding	5/116	100/17632	0.000517427	0.0188861	0.0166802	4800/2313/3215/9975/3216	5
	GO:0008327	methyl-CpG binding	3/116	26/17632	0.000645975	0.0209583	0.0185104	4204/29128/57659	3
	GO:0001158	enhancer sequence-specific DNA binding	5/116	119/17632	0.00113713	0.0332042	0.029326	4800/2313/3215/9975/3216	5
	GO:0003713	transcription coactivator activity	8/116	321/17632	0.00128128	0.0340121	0.0300395	9441/7020/9975/8204/9477/2296/10891/4776	8
	GO:0042056	chemoattractant activity	3/116	37/17632	0.00183157	0.0372702	0.0329171	5155/7422/2277	3
	GO:0061980	regulatory RNA binding	3/116	37/17632	0.00183157	0.0372702	0.0329171	149041/6657/4204	3
	GO:0035326	enhancer binding	5/116	133/17632	0.00186089	0.0372702	0.0329171	4800/2313/3215/9975/3216	5
	GO:0003730	mRNA 3'-UTR binding	4/116	80/17632	0.00191457	0.0372702	0.0329171	1996/25946/149041/678	4
	GO:0005172	vascular endothelial growth factor receptor binding	2/116	11/17632	0.00227032	0.0414334	0.036594	7422/2277	2
	GO:0042975	peroxisome proliferator activated receptor binding	2/116	12/17632	0.0027127	0.0465946	0.0411524	10891/4776	2
	GO:0035258	steroid hormone receptor binding	4/116	90/17632	0.00294163	0.0477197	0.0421461	93986/6943/8204/10891	4
3011a
	ID	Description	GeneRatio	BgRatio	pvalue	p.adjust	qvalue	geneID	Count
	GO:0000982	transcription factor activity, RNA polymerase II proximal promoter sequence-specific DNA binding	79/1277	447/17632	8.58403e-14	7.92306e-11	6.85819e-11	26137/4286/51176/7849/2649/4774/6667/1871/5080/146198/2002/6722/2115/467/10194/4208/5079/3607/8609/4211/121536/84667/3725/5452/4781/8091/4775/1386/3516/128553/4204/2354/266743/7545/6668/5013/51804/9975/51341/3670/4094/2113/9988/5017/6909/221937/359948/11279/4089/7832/2313/4084/5629/51043/3190/23635/23598/9682/6721/1054/8626/4782/2101/57593/2114/51222/1747/11108/8013/23081/10725/571/7008/3164/5465…	79
	GO:0001228	DNA-binding transcription activator activity, RNA polymerase II-specific	76/1277	449/17632	2.45431e-12	1.13266e-09	9.80431e-10	4286/51176/22887/7849/2649/4774/6667/1871/5080/2002/6722/23435/2115/467/4208/5079/1388/3607/8609/3226/4211/3725/5452/4781/8091/64651/4775/1386/2119/3516/2354/266743/7545/5013/4618/51804/3670/4094/2113/9988/5017/221937/359948/4303/4089/2033/2313/51043/81566/3190/23635/23598/1054/8626/4782/2295/2101/57593/2355/1747/11108/8013/10725/7716/571/7008/3164/22877/5465/5089/1385/7799/3227/5885/89884/4808	76
	GO:0001077	proximal promoter DNA-binding transcription activator activity, RNA polymerase II-specific	54/1277	298/17632	2.99211e-10	9.20572e-08	7.96846e-08	4286/51176/7849/2649/4774/6667/1871/5080/2002/6722/2115/4208/5079/3607/8609/4211/3725/5452/4781/8091/4775/1386/3516/2354/266743/7545/5013/51804/3670/4094/2113/9988/221937/4089/2313/51043/3190/23635/23598/1054/8626/4782/2101/57593/1747/11108/8013/10725/7008/3164/5465/1385/3227/4808	54
	GO:0004674	protein serine/threonine kinase activity	65/1277	455/17632	9.92223e-08	2.28955e-05	1.98183e-05	5063/79012/23043/1457/8997/4215/51701/9201/9134/8476/57161/5127/203447/2932/130399/1460/8091/9748/5596/127933/23235/6446/5602/92/11329/246330/9344/9113/5604/5128/6792/2011/55437/149420/5599/659/8445/5681/51755/65125/140901/11011/3984/28996/93/1432/5879/5578/6093/5582/22848/91754/79705/4750/2870/1859/94/5170/375449/10298/904/91/23097/818/84630	65
	GO:0001227	DNA-binding transcription repressor activity, RNA polymerase II-specific	44/1277	267/17632	2.30174e-07	4.24901e-05	3.67793e-05	26137/1390/4286/604/1871/5080/146198/467/7555/10194/3607/4335/121536/84667/5813/8091/4775/3090/128553/4204/6668/9975/11278/51341/84159/5017/6909/221937/359948/11279/7832/4084/5629/9682/6721/2101/2114/51222/23081/571/5465/79192/23119/57215	44
	GO:0019199	transmembrane receptor protein kinase activity	20/1277	81/17632	8.95493e-07	0.000126457	0.000109461	4233/2321/130399/92/2322/8828/51232/780/659/93/2048/2202/94/1944/4915/1949/2047/91/5979/2043	20
	GO:0003713	transcription coactivator activity	48/1277	321/17632	1.25956e-06	0.000126457	0.000109461	6256/1840/10891/5901/56970/9604/26292/55827/8609/4335/5914/63976/3725/6603/6602/7543/1386/3275/8289/9969/607/6671/84441/5469/8085/9975/9441/57504/1499/6942/3670/84159/8202/7067/28996/7332/2033/57805/133522/10413/87/10498/10463/5453/9325/5465/9219/5371	48
	GO:0035257	nuclear hormone receptor binding	29/1277	152/17632	1.29728e-06	0.000126457	0.000109461	6256/51176/10891/5901/6934/9604/3275/8289/9969/7341/2322/9113/5469/51341/1499/3670/8202/9324/2033/5629/133522/2114/10463/27086/8013/23081/9325/3164/9612	29
	GO:0035258	steroid hormone receptor binding	21/1277	90/17632	1.31077e-06	0.000126457	0.000109461	51176/10891/5901/9604/3275/7341/2322/9113/5469/51341/1499/3670/8202/2033/133522/2114/27086/8013/23081/9325/3164	21
	GO:0001078	proximal promoter DNA-binding transcription repressor activity, RNA polymerase II-specific	31/1277	169/17632	1.37007e-06	0.000126457	0.000109461	26137/1871/146198/467/10194/3607/121536/84667/8091/128553/4204/6668/9975/51341/5017/6909/221937/359948/11279/7832/4084/5629/9682/6721/2101/2114/51222/23081/571/5465/57215	31
	GO:0016922	nuclear receptor binding	9/1277	19/17632	2.53128e-06	0.000212398	0.000183851	6256/10891/8289/5469/3670/8202/5629/10463/9325	9
	GO:0061631	ubiquitin conjugating enzyme activity	12/1277	38/17632	9.12264e-06	0.000680572	0.000589102	7323/7335/7324/7319/65264/54926/7328/7332/9690/55284/3093/63893	12
	GO:0051427	hormone receptor binding	31/1277	185/17632	9.58552e-06	0.000680572	0.000589102	6256/51176/10891/5901/6934/9604/2778/3275/8289/9969/7341/2322/9113/5469/51341/1499/3670/8202/9324/2033/5629/133522/5781/2114/10463/27086/8013/23081/9325/3164/9612	31
	GO:0042054	histone methyltransferase activity	15/1277	58/17632	1.11622e-05	0.000713832	0.000617892	2122/55870/51111/5929/63976/80854/3275/4297/387893/8085/9757/7468/10498/80335/7799	15
	GO:0018024	histone-lysine N-methyltransferase activity	13/1277	45/17632	1.16007e-05	0.000713832	0.000617892	2122/55870/51111/5929/63976/80854/4297/387893/8085/9757/7468/80335/7799	13
	GO:0046332	SMAD binding	18/1277	80/17632	1.26681e-05	0.000730793	0.000632573	5080/130399/63976/3725/5813/8091/51592/92/51341/1499/659/28996/93/4089/1601/94/91/5371	18
	GO:0061650	ubiquitin-like protein conjugating enzyme activity	12/1277	40/17632	1.64382e-05	0.0008925	0.000772546	7323/7335/7324/7319/65264/54926/7328/7332/9690/55284/3093/63893	12
	GO:0031490	chromatin DNA binding	22/1277	119/17632	3.97574e-05	0.00203867	0.00176467	6256/10891/604/23135/57459/6722/5914/8091/6603/7552/5469/51780/5187/5928/9324/7067/2033/9555/3150/11108/7799/9219	22
	GO:0030374	nuclear receptor transcription coactivator activity	15/1277	66/17632	5.81778e-05	0.00282622	0.00244637	10891/56970/55827/5914/9969/5469/9975/8202/7067/57805/133522/87/10498/10463/5465	15
	GO:0008013	beta-catenin binding	17/1277	82/17632	6.66546e-05	0.00307611	0.00266268	5796/51176/10076/6934/51684/23135/8945/2932/1000/55966/607/57680/6500/4303/2033/10498/9231	17
	GO:0035254	glutamate receptor binding	12/1277	48/17632	0.000119362	0.00524624	0.00454114	1740/821/2778/85358/9456/50944/5621/1742/4905/808/9455/8851	12
	GO:0004714	transmembrane receptor protein tyrosine kinase activity	14/1277	64/17632	0.00015767	0.00661497	0.00572591	4233/2321/2322/8828/51232/780/2048/2202/1944/4915/1949/2047/5979/2043	14
	GO:0061980	regulatory RNA binding	10/1277	37/17632	0.00021889	0.00878416	0.00760356	26523/79727/131405/4204/27161/5936/1994/192670/51490/23405	10
	GO:0035497	cAMP response element binding	6/1277	14/17632	0.000257972	0.00992118	0.00858776	1388/3725/8091/1386/8013/1385	6
	GO:0016279	protein-lysine N-methyltransferase activity	13/1277	61/17632	0.000352293	0.0130066	0.0112585	2122/55870/51111/5929/63976/80854/4297/387893/8085/9757/7468/80335/7799	13
	GO:0005070	SH3/SH2 adaptor activity	12/1277	54/17632	0.000392345	0.0132604	0.0114782	3667/10580/9402/50618/1398/1399/2549/8027/6503/5781/8506/10603	12
	GO:0005024	transforming growth factor beta-activated receptor activity	6/1277	15/17632	0.000403673	0.0132604	0.0114782	130399/92/659/93/94/91	6
	GO:0098918	structural constituent of synapse	6/1277	15/17632	0.000403673	0.0132604	0.0114782	1740/27445/8927/6712/87/26059	6
	GO:0016278	lysine N-methyltransferase activity	13/1277	62/17632	0.000416633	0.0132604	0.0114782	2122/55870/51111/5929/63976/80854/4297/387893/8085/9757/7468/80335/7799	13
	GO:0001784	phosphotyrosine residue binding	10/1277	40/17632	0.000436477	0.0134289	0.0116241	3667/1398/867/1399/84867/27/5781/7410/5774/5295	10
	GO:0046875	ephrin receptor binding	8/1277	27/17632	0.000473377	0.0140944	0.0122001	1947/1946/1398/867/1944/1949/8851/2043	8
	GO:0003730	mRNA 3'-UTR binding	15/1277	80/17632	0.000553214	0.0154732	0.0133936	1996/25946/9513/23435/1153/677/80315/10642/8087/5936/1994/10236/23367/9728/678	15
	GO:0035591	signaling adaptor activity	15/1277	80/17632	0.000553214	0.0154732	0.0133936	10818/3667/10580/9402/50618/9456/1398/1399/2549/8027/6503/5781/8506/10603/5295	15
	GO:0005159	insulin-like growth factor receptor binding	6/1277	16/17632	0.000606457	0.0158925	0.0137565	3667/2778/1398/3481/7532/5295	6
	GO:0042800	histone methyltransferase activity (H3-K4 specific)	6/1277	16/17632	0.000606457	0.0158925	0.0137565	55870/5929/4297/8085/9757/80335	6
	GO:0045309	protein phosphorylated amino acid binding	11/1277	49/17632	0.000619858	0.0158925	0.0137565	3667/8945/1398/867/1399/84867/27/5781/7410/5774/5295	11
	GO:0030276	clathrin binding	12/1277	57/17632	0.000661394	0.0161766	0.0140024	1173/1213/9685/9066/1211/83988/1601/8301/163/27065/23208/51760	12
	GO:0005158	insulin receptor binding	7/1277	22/17632	0.000665992	0.0161766	0.0140024	3667/10580/3481/5781/5170/8660/5295	7
	GO:0003705	transcription factor activity, RNA polymerase II distal enhancer sequence-specific binding	18/1277	108/17632	0.000720532	0.0170526	0.0147607	4286/51176/4784/6722/23435/4208/1388/4211/3725/5813/1386/4618/51804/9975/5629/2295/571/1385	18
	GO:0035198	miRNA binding	8/1277	29/17632	0.000803714	0.0185457	0.0160531	26523/79727/131405/27161/5936/1994/192670/51490	8
	GO:0004675	transmembrane receptor protein serine/threonine kinase activity	6/1277	17/17632	0.000880135	0.0198138	0.0171508	130399/92/659/93/94/91	6
	GO:0050681	androgen receptor binding	10/1277	44/17632	0.000980377	0.0215449	0.0186493	10891/5901/9604/3275/51341/1499/8202/2033/27086/23081	10
	GO:0030674	protein binding, bridging	24/1277	168/17632	0.00105672	0.0222973	0.0193005	1173/10818/3667/10580/9402/9425/1523/50618/55691/7341/1398/1399/55070/2549/8027/9414/6503/1601/5781/8506/163/23768/10603/5295	24
	GO:0003714	transcription corepressor activity	31/1277	238/17632	0.00106293	0.0222973	0.0193005	3068/51684/10608/467/23429/3975/4335/9425/121536/5914/84667/55758/22882/4204/23013/387893/11278/57504/51341/3400/8994/10409/28996/29842/3337/4084/5629/7090/10413/9612/9219	31
	GO:0044389	ubiquitin-like protein ligase binding	37/1277	301/17632	0.00110461	0.0226568	0.0196116	8453/1840/10891/10613/84557/5080/51701/7323/55626/7874/5094/2932/3725/7319/7341/7855/4738/55719/5187/4804/55070/7332/8027/22794/55284/9682/9025/3093/23710/9325/81502/91/23208/3301/84959/5371/5898	37
	GO:0003707	steroid hormone receptor activity	11/1277	54/17632	0.00145975	0.0292903	0.0253536	6256/51176/2649/5914/9975/7067/11057/2101/8013/3164/5465	11
	GO:0008170	N-methyltransferase activity	16/1277	97/17632	0.00155602	0.0305482	0.0264425	2122/55870/51111/5929/63976/80854/3275/4297/387893/8085/9757/7468/51106/10498/80335/7799	16
	GO:0031625	ubiquitin protein ligase binding	35/1277	286/17632	0.00160105	0.0305482	0.0264425	8453/1840/10891/10613/84557/5080/51701/7323/55626/7874/5094/2932/3725/7319/7341/7855/4738/55719/5187/4804/55070/7332/22794/55284/9682/9025/3093/23710/81502/91/23208/3301/84959/5371/5898	35
	GO:0035255	ionotropic glutamate receptor binding	8/1277	32/17632	0.00162174	0.0305482	0.0264425	1740/821/2778/85358/50944/1742/4905/8851	8
	GO:0008276	protein methyltransferase activity	15/1277	89/17632	0.00172655	0.0318721	0.0275884	2122/55870/51111/5929/63976/80854/3275/4297/387893/8085/9757/7468/10498/80335/7799	15
	GO:0008757	S-adenosylmethionine-dependent methyltransferase activity	22/1277	155/17632	0.00181929	0.0329256	0.0285004	2122/55870/51111/5929/63976/80854/3275/1788/4297/387893/8085/9757/154743/7468/23070/51106/10498/56257/80335/57570/7799/25917	22
	GO:0030331	estrogen receptor binding	9/1277	40/17632	0.00187621	0.0333028	0.0288268	51176/10891/3275/9113/5469/1499/3670/133522/9325	9
	GO:0003727	single-stranded RNA binding	15/1277	90/17632	0.00193613	0.0337179	0.0291862	26523/10492/23435/1153/7555/8087/27161/124540/3609/6310/23466/26065/7072/219988/192670	15
	GO:0019787	ubiquitin-like protein transferase activity	47/1277	421/17632	0.00203425	0.0347706	0.0300974	8453/81847/9604/5080/7323/91445/8945/57161/79018/10206/7335/7324/7319/4194/92369/54620/51592/84133/131405/26994/246330/7341/25831/5469/867/55298/65264/6500/8916/54926/10401/7328/7332/9690/55284/64795/10277/9025/10193/3093/26046/23304/9921/27339/63893/8315/5371	47
	GO:0051219	phosphoprotein binding	14/1277	82/17632	0.00213985	0.0359106	0.0310842	3667/8945/1398/867/1399/2810/5048/84867/27/5781/7410/5774/5295/84959	14
	GO:0004707	MAP kinase activity	5/1277	14/17632	0.00227602	0.0362202	0.0313521	51701/5596/5602/5599/1432	5
	GO:0035259	glucocorticoid receptor binding	5/1277	14/17632	0.00227602	0.0362202	0.0313521	7341/2322/2114/8013/3164	5
	GO:0048185	activin binding	5/1277	14/17632	0.00227602	0.0362202	0.0313521	130399/92/93/94/91	5
	GO:0001085	RNA polymerase II transcription factor binding	20/1277	140/17632	0.0026542	0.0415225	0.0359418	6934/6667/2002/6722/2932/3725/1386/3516/23013/57504/1499/3400/3670/28996/4089/2033/5465/1385/9219/4808	20
	GO:0050750	low-density lipoprotein particle receptor binding	6/1277	21/17632	0.0030039	0.0451796	0.0391074	1173/1213/9784/7184/8301/3301	6
	GO:0004842	ubiquitin-protein transferase activity	44/1277	396/17632	0.00303331	0.0451796	0.0391074	8453/81847/9604/5080/7323/91445/8945/57161/79018/10206/7335/7324/7319/4194/92369/54620/51592/84133/131405/26994/246330/25831/5469/867/55298/65264/6500/8916/54926/7328/7332/9690/55284/64795/10277/9025/10193/3093/26046/23304/9921/27339/63893/8315	44
	GO:0045182	translation regulator activity	11/1277	59/17632	0.00306302	0.0451796	0.0391074	9513/1153/5914/80315/5813/10642/10658/131405/8087/23367/9811	11
	GO:0017091	AU-rich element binding	7/1277	28/17632	0.00315326	0.0451796	0.0391074	1996/677/1995/3609/1994/7072/678	7
	GO:0032452	histone demethylase activity	7/1277	28/17632	0.00315326	0.0451796	0.0391074	23135/84678/51780/84159/9682/22992/23081	7
	GO:0004712	protein serine/threonine/tyrosine kinase activity	9/1277	43/17632	0.00318166	0.0451796	0.0391074	5063/6446/5602/5604/8445/93/1432/5582/1859	9
3011b
	ID	Description	GeneRatio	BgRatio	pvalue	p.adjust	qvalue	geneID	Count
	GO:0001078	proximal promoter DNA-binding transcription repressor activity, RNA polymerase II-specific	12/116	169/17632	1.17889e-09	3.44235e-07	3.04028e-07	7020/11107/639/93986/9975/84667/6943/463/579/26137/4776/4204	12
	GO:0001227	DNA-binding transcription repressor activity, RNA polymerase II-specific	13/116	267/17632	2.25996e-08	3.29954e-06	2.91416e-06	7020/11107/639/93986/9975/84667/6943/463/579/26137/4776/4204/57659	13
	GO:0000982	transcription factor activity, RNA polymerase II proximal promoter sequence-specific DNA binding	16/116	447/17632	3.79424e-08	3.69306e-06	3.26171e-06	2313/7020/11107/639/93986/9975/3215/84667/6657/3216/6943/463/579/26137/4776/4204	16
	GO:0003705	transcription factor activity, RNA polymerase II distal enhancer sequence-specific binding	6/116	108/17632	7.8939e-05	0.00576255	0.00508949	5989/9975/3215/3216/463/2296	6
	GO:0005161	platelet-derived growth factor receptor binding	3/116	15/17632	0.00011917	0.0069595	0.00614664	5155/7422/2277	3
	GO:0050681	androgen receptor binding	4/116	44/17632	0.000197058	0.00959015	0.00847003	93986/8204/6943/10891	4
	GO:1990841	promoter-specific chromatin binding	4/116	46/17632	0.000234496	0.00978183	0.00863933	639/648/2296/10891	4
	GO:0000980	RNA polymerase II distal enhancer sequence-specific DNA binding	5/116	100/17632	0.000517427	0.0188861	0.0166802	4800/2313/9975/3215/3216	5
	GO:0008327	methyl-CpG binding	3/116	26/17632	0.000645975	0.0209583	0.0185104	4204/29128/57659	3
	GO:0001158	enhancer sequence-specific DNA binding	5/116	119/17632	0.00113713	0.0332042	0.029326	4800/2313/9975/3215/3216	5
	GO:0003713	transcription coactivator activity	8/116	321/17632	0.00128128	0.0340121	0.0300395	7020/9441/9975/8204/9477/2296/10891/4776	8
	GO:0042056	chemoattractant activity	3/116	37/17632	0.00183157	0.0372702	0.0329171	5155/7422/2277	3
	GO:0061980	regulatory RNA binding	3/116	37/17632	0.00183157	0.0372702	0.0329171	149041/6657/4204	3
	GO:0035326	enhancer binding	5/116	133/17632	0.00186089	0.0372702	0.0329171	4800/2313/9975/3215/3216	5
	GO:0003730	mRNA 3'-UTR binding	4/116	80/17632	0.00191457	0.0372702	0.0329171	1996/25946/678/149041	4
	GO:0005172	vascular endothelial growth factor receptor binding	2/116	11/17632	0.00227032	0.0414334	0.036594	7422/2277	2
	GO:0042975	peroxisome proliferator activated receptor binding	2/116	12/17632	0.0027127	0.0465946	0.0411524	10891/4776	2
	GO:0035258	steroid hormone receptor binding	4/116	90/17632	0.00294163	0.0477197	0.0421461	93986/8204/6943/10891	4
3012a
	ID	Description	GeneRatio	BgRatio	pvalue	p.adjust	qvalue	geneID	Count
	GO:0000982	transcription factor activity, RNA polymerase II proximal promoter sequence-specific DNA binding	79/1277	447/17632	8.58403e-14	7.92306e-11	6.85819e-11	26137/4208/146198/128553/5080/8091/5452/4286/4774/4775/6722/467/2649/5013/5079/51176/2115/8609/4204/7849/1386/3607/2354/7545/84667/3516/2002/3725/51804/51341/4781/4211/3670/6667/6668/266743/9975/121536/10194/1871/2113/4094/9988/5017/6909/221937/359948/11279/7832/4089/2313/4084/5629/51043/3190/6721/9682/23635/23598/1054/8626/4782/2101/57593/51222/2114/1747/11108/8013/23081/10725/3164/571/7008/5465…	79
	GO:0001228	DNA-binding transcription activator activity, RNA polymerase II-specific	76/1277	449/17632	2.45431e-12	1.13266e-09	9.80431e-10	4208/5080/8091/3226/5452/4286/4774/22887/4775/6722/467/2649/5013/5079/51176/2115/8609/7849/1386/3607/2354/7545/2119/3516/2002/23435/3725/51804/64651/4781/4211/1388/3670/6667/266743/4618/1871/2113/4094/9988/5017/221937/4303/359948/2033/4089/2313/51043/81566/3190/23635/23598/1054/8626/4782/2295/2101/57593/2355/1747/11108/8013/10725/7716/22877/3164/571/7008/5465/5089/1385/7799/3227/5885/89884/4808	76
	GO:0001077	proximal promoter DNA-binding transcription activator activity, RNA polymerase II-specific	54/1277	298/17632	2.99211e-10	9.20572e-08	7.96846e-08	4208/5080/8091/5452/4286/4774/4775/6722/2649/5013/5079/51176/2115/8609/7849/1386/3607/2354/7545/3516/2002/3725/51804/4781/4211/3670/6667/266743/1871/2113/4094/9988/221937/4089/2313/51043/3190/23635/23598/1054/8626/4782/2101/57593/1747/11108/8013/10725/3164/7008/5465/1385/3227/4808	54
	GO:0004674	protein serine/threonine kinase activity	65/1277	455/17632	9.92223e-08	2.28955e-05	1.98183e-05	5127/130399/8997/8476/127933/8091/23043/5602/5063/9201/246330/9748/4215/1457/203447/23235/6446/51701/79012/2932/1460/9344/6792/5596/11329/5128/92/57161/9113/9134/5604/2011/55437/5599/149420/51755/659/8445/5681/65125/11011/3984/140901/28996/93/1432/5879/5578/6093/5582/22848/91754/4750/79705/2870/1859/94/5170/375449/10298/904/91/23097/818/84630	65
	GO:0001227	DNA-binding transcription repressor activity, RNA polymerase II-specific	44/1277	267/17632	2.30174e-07	4.24901e-05	3.67793e-05	26137/146198/128553/5080/8091/1390/4286/4775/604/467/4204/7555/3607/84667/3090/51341/6668/9975/121536/10194/4335/1871/5813/11278/84159/5017/6909/221937/359948/11279/7832/4084/5629/6721/9682/2101/51222/2114/23081/571/5465/79192/23119/57215	44
	GO:0019199	transmembrane receptor protein kinase activity	20/1277	81/17632	8.95493e-07	0.000126457	0.000109461	130399/2322/51232/780/8828/92/4233/2321/659/93/2048/2202/94/1944/4915/1949/2047/91/5979/2043	20
	GO:0003713	transcription coactivator activity	48/1277	321/17632	1.25956e-06	0.000126457	0.000109461	6602/6256/9441/63976/5901/57504/1840/9604/26292/56970/8609/5914/84441/10891/7543/1386/55827/5469/6671/6603/3725/8289/6942/1499/3670/3275/9969/9975/8085/4335/607/84159/8202/7067/28996/7332/2033/57805/133522/10413/87/10498/10463/5453/9325/5465/9219/5371	48
	GO:0035257	nuclear hormone receptor binding	29/1277	152/17632	1.29728e-06	0.000126457	0.000109461	6256/2322/5901/6934/9604/51176/10891/5469/8289/51341/7341/1499/3670/3275/9969/9113/8202/9324/2033/5629/133522/2114/10463/27086/8013/23081/3164/9325/9612	29
	GO:0035258	steroid hormone receptor binding	21/1277	90/17632	1.31077e-06	0.000126457	0.000109461	2322/5901/9604/51176/10891/5469/51341/7341/1499/3670/3275/9113/8202/2033/133522/2114/27086/8013/23081/3164/9325	21
	GO:0001078	proximal promoter DNA-binding transcription repressor activity, RNA polymerase II-specific	31/1277	169/17632	1.37007e-06	0.000126457	0.000109461	26137/146198/128553/8091/467/4204/3607/84667/51341/6668/9975/121536/10194/1871/5017/6909/221937/359948/11279/7832/4084/5629/6721/9682/2101/51222/2114/23081/571/5465/57215	31
	GO:0016922	nuclear receptor binding	9/1277	19/17632	2.53128e-06	0.000212398	0.000183851	6256/10891/5469/8289/3670/8202/5629/10463/9325	9
	GO:0061631	ubiquitin conjugating enzyme activity	12/1277	38/17632	9.12264e-06	0.000680572	0.000589102	7324/7323/7335/65264/7319/54926/7332/9690/7328/55284/3093/63893	12
	GO:0051427	hormone receptor binding	31/1277	185/17632	9.58552e-06	0.000680572	0.000589102	6256/2322/5901/6934/9604/51176/10891/5469/8289/51341/7341/1499/3670/3275/2778/9969/9113/8202/9324/2033/5629/133522/5781/2114/10463/27086/8013/23081/3164/9325/9612	31
	GO:0042054	histone methyltransferase activity	15/1277	58/17632	1.11622e-05	0.000713832	0.000617892	2122/63976/55870/5929/51111/9757/7468/4297/3275/387893/8085/80854/10498/80335/7799	15
	GO:0018024	histone-lysine N-methyltransferase activity	13/1277	45/17632	1.16007e-05	0.000713832	0.000617892	2122/63976/55870/5929/51111/9757/7468/4297/387893/8085/80854/80335/7799	13
	GO:0046332	SMAD binding	18/1277	80/17632	1.26681e-05	0.000730793	0.000632573	130399/5080/8091/63976/3725/51341/1499/92/51592/5813/659/28996/93/4089/1601/94/91/5371	18
	GO:0061650	ubiquitin-like protein conjugating enzyme activity	12/1277	40/17632	1.64382e-05	0.0008925	0.000772546	7324/7323/7335/65264/7319/54926/7332/9690/7328/55284/3093/63893	12
	GO:0031490	chromatin DNA binding	22/1277	119/17632	3.97574e-05	0.00203867	0.00176467	5187/8091/6256/51780/6722/604/5914/10891/5469/6603/23135/7552/57459/5928/9324/7067/2033/9555/3150/11108/7799/9219	22
	GO:0030374	nuclear receptor transcription coactivator activity	15/1277	66/17632	5.81778e-05	0.00282622	0.00244637	56970/5914/10891/55827/5469/9969/9975/8202/7067/57805/133522/87/10498/10463/5465	15
	GO:0008013	beta-catenin binding	17/1277	82/17632	6.66546e-05	0.00307611	0.00266268	5796/8945/51684/6934/51176/10076/2932/23135/57680/1000/55966/607/6500/4303/2033/10498/9231	17
	GO:0035254	glutamate receptor binding	12/1277	48/17632	0.000119362	0.00524624	0.00454114	1740/821/9456/50944/85358/2778/5621/1742/4905/808/9455/8851	12
	GO:0004714	transmembrane receptor protein tyrosine kinase activity	14/1277	64/17632	0.00015767	0.00661497	0.00572591	2322/51232/780/8828/4233/2321/2048/2202/1944/4915/1949/2047/5979/2043	14
	GO:0061980	regulatory RNA binding	10/1277	37/17632	0.00021889	0.00878416	0.00760356	26523/4204/5936/27161/79727/131405/1994/192670/51490/23405	10
	GO:0035497	cAMP response element binding	6/1277	14/17632	0.000257972	0.00992118	0.00858776	8091/1386/3725/1388/8013/1385	6
	GO:0016279	protein-lysine N-methyltransferase activity	13/1277	61/17632	0.000352293	0.0130066	0.0112585	2122/63976/55870/5929/51111/9757/7468/4297/387893/8085/80854/80335/7799	13
	GO:0005070	SH3/SH2 adaptor activity	12/1277	54/17632	0.000392345	0.0132604	0.0114782	9402/10580/50618/1398/3667/1399/2549/8027/6503/5781/8506/10603	12
	GO:0005024	transforming growth factor beta-activated receptor activity	6/1277	15/17632	0.000403673	0.0132604	0.0114782	130399/92/659/93/94/91	6
	GO:0098918	structural constituent of synapse	6/1277	15/17632	0.000403673	0.0132604	0.0114782	1740/27445/8927/6712/87/26059	6
	GO:0016278	lysine N-methyltransferase activity	13/1277	62/17632	0.000416633	0.0132604	0.0114782	2122/63976/55870/5929/51111/9757/7468/4297/387893/8085/80854/80335/7799	13
	GO:0001784	phosphotyrosine residue binding	10/1277	40/17632	0.000436477	0.0134289	0.0116241	1398/3667/867/1399/84867/27/5781/7410/5774/5295	10
	GO:0046875	ephrin receptor binding	8/1277	27/17632	0.000473377	0.0140944	0.0122001	1946/1398/867/1947/1944/1949/8851/2043	8
	GO:0003730	mRNA 3'-UTR binding	15/1277	80/17632	0.000553214	0.0154732	0.0133936	25946/1996/8087/677/23435/10642/9513/1153/5936/80315/1994/10236/23367/9728/678	15
	GO:0035591	signaling adaptor activity	15/1277	80/17632	0.000553214	0.0154732	0.0133936	9402/10818/9456/10580/50618/1398/3667/1399/2549/8027/6503/5781/8506/10603/5295	15
	GO:0005159	insulin-like growth factor receptor binding	6/1277	16/17632	0.000606457	0.0158925	0.0137565	3481/2778/1398/3667/7532/5295	6
	GO:0042800	histone methyltransferase activity (H3-K4 specific)	6/1277	16/17632	0.000606457	0.0158925	0.0137565	55870/5929/9757/4297/8085/80335	6
	GO:0045309	protein phosphorylated amino acid binding	11/1277	49/17632	0.000619858	0.0158925	0.0137565	8945/1398/3667/867/1399/84867/27/5781/7410/5774/5295	11
	GO:0030276	clathrin binding	12/1277	57/17632	0.000661394	0.0161766	0.0140024	9066/9685/1213/1211/1173/83988/1601/8301/163/27065/23208/51760	12
	GO:0005158	insulin receptor binding	7/1277	22/17632	0.000665992	0.0161766	0.0140024	3481/10580/3667/5781/5170/8660/5295	7
	GO:0003705	transcription factor activity, RNA polymerase II distal enhancer sequence-specific binding	18/1277	108/17632	0.000720532	0.0170526	0.0147607	4208/4286/6722/51176/4784/1386/23435/3725/51804/4211/1388/9975/4618/5813/5629/2295/571/1385	18
	GO:0035198	miRNA binding	8/1277	29/17632	0.000803714	0.0185457	0.0160531	26523/5936/27161/79727/131405/1994/192670/51490	8
	GO:0004675	transmembrane receptor protein serine/threonine kinase activity	6/1277	17/17632	0.000880135	0.0198138	0.0171508	130399/92/659/93/94/91	6
	GO:0050681	androgen receptor binding	10/1277	44/17632	0.000980377	0.0215449	0.0186493	5901/9604/10891/51341/1499/3275/8202/2033/27086/23081	10
	GO:0030674	protein binding, bridging	24/1277	168/17632	0.00105672	0.0222973	0.0193005	1523/9402/10818/55691/9425/10580/50618/7341/1398/3667/1173/1399/55070/2549/9414/8027/6503/1601/5781/8506/163/23768/10603/5295	24
	GO:0003714	transcription corepressor activity	31/1277	238/17632	0.00106293	0.0222973	0.0193005	3068/23429/55758/51684/467/57504/4204/5914/84667/9425/23013/3975/51341/387893/10608/121536/3400/4335/11278/22882/8994/10409/28996/29842/3337/4084/5629/7090/10413/9612/9219	31
	GO:0044389	ubiquitin-like protein ligase binding	37/1277	301/17632	0.00110461	0.0226568	0.0196116	5187/5080/8453/55626/7323/5094/7874/1840/51701/10891/10613/2932/3725/7341/55719/84557/7855/7319/4738/4804/55070/7332/8027/22794/55284/9682/9025/3093/23710/81502/9325/91/23208/3301/84959/5371/5898	37
	GO:0003707	steroid hormone receptor activity	11/1277	54/17632	0.00145975	0.0292903	0.0253536	6256/2649/51176/5914/9975/7067/11057/2101/8013/3164/5465	11
	GO:0008170	N-methyltransferase activity	16/1277	97/17632	0.00155602	0.0305482	0.0264425	2122/63976/55870/5929/51111/9757/7468/4297/3275/387893/8085/80854/51106/10498/80335/7799	16
	GO:0031625	ubiquitin protein ligase binding	35/1277	286/17632	0.00160105	0.0305482	0.0264425	5187/5080/8453/55626/7323/5094/7874/1840/51701/10891/10613/2932/3725/7341/55719/84557/7855/7319/4738/4804/55070/7332/22794/55284/9682/9025/3093/23710/81502/91/23208/3301/84959/5371/5898	35
	GO:0035255	ionotropic glutamate receptor binding	8/1277	32/17632	0.00162174	0.0305482	0.0264425	1740/821/50944/85358/2778/1742/4905/8851	8
	GO:0008276	protein methyltransferase activity	15/1277	89/17632	0.00172655	0.0318721	0.0275884	2122/63976/55870/5929/51111/9757/7468/4297/3275/387893/8085/80854/10498/80335/7799	15
	GO:0008757	S-adenosylmethionine-dependent methyltransferase activity	22/1277	155/17632	0.00181929	0.0329256	0.0285004	2122/63976/1788/55870/5929/51111/9757/7468/154743/4297/3275/387893/8085/80854/23070/51106/10498/80335/56257/57570/7799/25917	22
	GO:0030331	estrogen receptor binding	9/1277	40/17632	0.00187621	0.0333028	0.0288268	51176/10891/5469/1499/3670/3275/9113/133522/9325	9
	GO:0003727	single-stranded RNA binding	15/1277	90/17632	0.00193613	0.0337179	0.0291862	10492/26523/8087/7555/23435/1153/124540/27161/3609/6310/23466/26065/7072/219988/192670	15
	GO:0019787	ubiquitin-like protein transferase activity	47/1277	421/17632	0.00203425	0.0347706	0.0300974	7324/5080/8453/7323/7335/246330/79018/8945/10206/81847/9604/26994/91445/5469/65264/54620/7341/4194/55298/57161/25831/84133/867/131405/7319/51592/92369/6500/8916/54926/7332/10401/9690/7328/55284/64795/9025/10277/3093/10193/26046/23304/9921/63893/27339/8315/5371	47
	GO:0051219	phosphoprotein binding	14/1277	82/17632	0.00213985	0.0359106	0.0310842	8945/1398/3667/867/1399/2810/5048/84867/27/5781/7410/5774/5295/84959	14
	GO:0004707	MAP kinase activity	5/1277	14/17632	0.00227602	0.0362202	0.0313521	5602/51701/5596/5599/1432	5
	GO:0035259	glucocorticoid receptor binding	5/1277	14/17632	0.00227602	0.0362202	0.0313521	2322/7341/2114/8013/3164	5
	GO:0048185	activin binding	5/1277	14/17632	0.00227602	0.0362202	0.0313521	130399/92/93/94/91	5
	GO:0001085	RNA polymerase II transcription factor binding	20/1277	140/17632	0.0026542	0.0415225	0.0359418	6722/57504/6934/1386/3516/2002/2932/3725/23013/1499/3670/6667/3400/28996/2033/4089/5465/1385/9219/4808	20
	GO:0050750	low-density lipoprotein particle receptor binding	6/1277	21/17632	0.0030039	0.0451796	0.0391074	1213/9784/1173/7184/8301/3301	6
	GO:0004842	ubiquitin-protein transferase activity	44/1277	396/17632	0.00303331	0.0451796	0.0391074	7324/5080/8453/7323/7335/246330/79018/8945/10206/81847/9604/26994/91445/5469/65264/54620/4194/55298/57161/25831/84133/867/131405/7319/51592/92369/6500/8916/54926/7332/9690/7328/55284/64795/9025/10277/3093/10193/26046/23304/9921/63893/27339/8315	44
	GO:0045182	translation regulator activity	11/1277	59/17632	0.00306302	0.0451796	0.0391074	10658/8087/5914/10642/9513/1153/80315/131405/5813/23367/9811	11
	GO:0017091	AU-rich element binding	7/1277	28/17632	0.00315326	0.0451796	0.0391074	1996/677/1995/3609/1994/7072/678	7
	GO:0032452	histone demethylase activity	7/1277	28/17632	0.00315326	0.0451796	0.0391074	51780/23135/84678/84159/9682/22992/23081	7
	GO:0004712	protein serine/threonine/tyrosine kinase activity	9/1277	43/17632	0.00318166	0.0451796	0.0391074	5602/5063/6446/5604/8445/93/1432/5582/1859	9
3012b
	ID	Description	GeneRatio	BgRatio	pvalue	p.adjust	qvalue	geneID	Count
	GO:0001078	proximal promoter DNA-binding transcription repressor activity, RNA polymerase II-specific	12/116	169/17632	1.17889e-09	3.44235e-07	3.04028e-07	639/84667/93986/9975/7020/11107/6943/463/579/26137/4776/4204	12
	GO:0001227	DNA-binding transcription repressor activity, RNA polymerase II-specific	13/116	267/17632	2.25996e-08	3.29954e-06	2.91416e-06	639/84667/93986/9975/7020/11107/6943/463/579/26137/4776/4204/57659	13
	GO:0000982	transcription factor activity, RNA polymerase II proximal promoter sequence-specific DNA binding	16/116	447/17632	3.79424e-08	3.69306e-06	3.26171e-06	639/84667/3215/93986/9975/7020/2313/11107/3216/6657/6943/463/579/26137/4776/4204	16
	GO:0003705	transcription factor activity, RNA polymerase II distal enhancer sequence-specific binding	6/116	108/17632	7.8939e-05	0.00576255	0.00508949	3215/9975/5989/3216/463/2296	6
	GO:0005161	platelet-derived growth factor receptor binding	3/116	15/17632	0.00011917	0.0069595	0.00614664	5155/7422/2277	3
	GO:0050681	androgen receptor binding	4/116	44/17632	0.000197058	0.00959015	0.00847003	93986/8204/6943/10891	4
	GO:1990841	promoter-specific chromatin binding	4/116	46/17632	0.000234496	0.00978183	0.00863933	639/648/2296/10891	4
	GO:0000980	RNA polymerase II distal enhancer sequence-specific DNA binding	5/116	100/17632	0.000517427	0.0188861	0.0166802	4800/3215/9975/2313/3216	5
	GO:0008327	methyl-CpG binding	3/116	26/17632	0.000645975	0.0209583	0.0185104	4204/29128/57659	3
	GO:0001158	enhancer sequence-specific DNA binding	5/116	119/17632	0.00113713	0.0332042	0.029326	4800/3215/9975/2313/3216	5
	GO:0003713	transcription coactivator activity	8/116	321/17632	0.00128128	0.0340121	0.0300395	9975/7020/8204/9477/9441/2296/10891/4776	8
	GO:0042056	chemoattractant activity	3/116	37/17632	0.00183157	0.0372702	0.0329171	5155/7422/2277	3
	GO:0061980	regulatory RNA binding	3/116	37/17632	0.00183157	0.0372702	0.0329171	149041/6657/4204	3
	GO:0035326	enhancer binding	5/116	133/17632	0.00186089	0.0372702	0.0329171	4800/3215/9975/2313/3216	5
	GO:0003730	mRNA 3'-UTR binding	4/116	80/17632	0.00191457	0.0372702	0.0329171	25946/1996/149041/678	4
	GO:0005172	vascular endothelial growth factor receptor binding	2/116	11/17632	0.00227032	0.0414334	0.036594	7422/2277	2
	GO:0042975	peroxisome proliferator activated receptor binding	2/116	12/17632	0.0027127	0.0465946	0.0411524	10891/4776	2
	GO:0035258	steroid hormone receptor binding	4/116	90/17632	0.00294163	0.0477197	0.0421461	93986/8204/6943/10891	4
3013b
	ID	Description	GeneRatio	BgRatio	pvalue	p.adjust	qvalue	geneID	Count
	GO:0001078	proximal promoter DNA-binding transcription repressor activity, RNA polymerase II-specific	12/116	169/17632	1.17889e-09	3.44235e-07	3.04028e-07	11107/7020/93986/84667/639/6943/9975/463/579/26137/4776/4204	12
	GO:0001227	DNA-binding transcription repressor activity, RNA polymerase II-specific	13/116	267/17632	2.25996e-08	3.29954e-06	2.91416e-06	11107/7020/93986/84667/639/6943/9975/463/579/26137/4776/4204/57659	13
	GO:0000982	transcription factor activity, RNA polymerase II proximal promoter sequence-specific DNA binding	16/116	447/17632	3.79424e-08	3.69306e-06	3.26171e-06	11107/7020/93986/2313/84667/3216/639/6943/9975/6657/3215/463/579/26137/4776/4204	16
	GO:0003705	transcription factor activity, RNA polymerase II distal enhancer sequence-specific binding	6/116	108/17632	7.8939e-05	0.00576255	0.00508949	5989/3216/9975/3215/463/2296	6
	GO:0005161	platelet-derived growth factor receptor binding	3/116	15/17632	0.00011917	0.0069595	0.00614664	5155/7422/2277	3
	GO:0050681	androgen receptor binding	4/116	44/17632	0.000197058	0.00959015	0.00847003	93986/8204/6943/10891	4
	GO:1990841	promoter-specific chromatin binding	4/116	46/17632	0.000234496	0.00978183	0.00863933	648/639/2296/10891	4
	GO:0000980	RNA polymerase II distal enhancer sequence-specific DNA binding	5/116	100/17632	0.000517427	0.0188861	0.0166802	2313/3216/4800/9975/3215	5
	GO:0008327	methyl-CpG binding	3/116	26/17632	0.000645975	0.0209583	0.0185104	4204/29128/57659	3
	GO:0001158	enhancer sequence-specific DNA binding	5/116	119/17632	0.00113713	0.0332042	0.029326	2313/3216/4800/9975/3215	5
	GO:0003713	transcription coactivator activity	8/116	321/17632	0.00128128	0.0340121	0.0300395	7020/9477/8204/9975/9441/2296/10891/4776	8
	GO:0042056	chemoattractant activity	3/116	37/17632	0.00183157	0.0372702	0.0329171	5155/7422/2277	3
	GO:0061980	regulatory RNA binding	3/116	37/17632	0.00183157	0.0372702	0.0329171	149041/6657/4204	3
	GO:0035326	enhancer binding	5/116	133/17632	0.00186089	0.0372702	0.0329171	2313/3216/4800/9975/3215	5
	GO:0003730	mRNA 3'-UTR binding	4/116	80/17632	0.00191457	0.0372702	0.0329171	1996/25946/678/149041	4
	GO:0005172	vascular endothelial growth factor receptor binding	2/116	11/17632	0.00227032	0.0414334	0.036594	7422/2277	2
	GO:0042975	peroxisome proliferator activated receptor binding	2/116	12/17632	0.0027127	0.0465946	0.0411524	10891/4776	2
	GO:0035258	steroid hormone receptor binding	4/116	90/17632	0.00294163	0.0477197	0.0421461	93986/8204/6943/10891	4
3014a
	ID	Description	GeneRatio	BgRatio	pvalue	p.adjust	qvalue	geneID	Count
	GO:0000982	transcription factor activity, RNA polymerase II proximal promoter sequence-specific DNA binding	72/1379	447/17632	2.90506e-09	2.80629e-06	2.42802e-06	5326/4774/122953/5457/463/26137/4212/9705/6722/6925/53335/9516/23040/367/4781/4205/5080/6657/1386/7707/4603/4209/84969/5396/7161/4149/1385/3195/639/2625/4899/1482/64919/4211/8091/6666/23261/6774/5087/3725/5468/8013/23036/51804/5992/2308/3670/7547/6688/8576/6096/6926/2649/132625/4086/23764/56751/2101/51341/266743/5458/4799/56917/50804/7849/8609/4520/4782/64710/7008/4084/64412	72
	GO:0001228	DNA-binding transcription activator activity, RNA polymerase II-specific	70/1379	449/17632	1.90295e-08	9.19127e-06	7.95235e-06	5326/4774/6095/5457/3233/4212/9705/7716/6722/6925/9516/23040/861/367/4781/4205/5080/6657/1386/4603/4209/84969/7161/1385/4779/22806/3195/4899/1482/64919/4211/8091/6666/22887/23261/23435/4088/6774/5087/3725/5090/8013/23036/51804/5992/3670/7547/6910/6688/8576/5089/6096/4303/2649/4086/23764/56751/2101/266743/5458/3214/4654/56917/7849/8609/153222/4520/4782/64710/7008	70
	GO:0001077	proximal promoter DNA-binding transcription activator activity, RNA polymerase II-specific	52/1379	298/17632	3.29917e-08	1.06233e-05	9.19137e-06	5326/4774/5457/4212/6722/6925/9516/367/4781/4205/5080/6657/1386/4603/4209/84969/7161/1385/3195/4899/1482/64919/4211/8091/6666/23261/6774/5087/3725/8013/23036/51804/5992/3670/7547/6688/8576/6096/2649/4086/23764/56751/2101/266743/5458/56917/7849/8609/4520/4782/64710/7008	52
	GO:0004714	transmembrane receptor protein tyrosine kinase activity	19/1379	64/17632	2.39552e-07	5.78519e-05	5.00539e-05	51232/3791/2321/4915/1949/284656/780/2044/2045/2324/4233/3480/2048/3815/7301/4919/1436/3643/2066	19
	GO:0019199	transmembrane receptor protein kinase activity	21/1379	81/17632	7.04471e-07	0.000136104	0.000117758	51232/3791/2321/4915/1949/284656/780/2044/2045/2324/7046/4233/3480/2048/3815/7301/4919/93/1436/3643/2066	21
	GO:1901981	phosphatidylinositol phosphate binding	30/1379	154/17632	2.64392e-06	0.000425672	0.000368294	6548/139285/90203/9758/6857/29916/51479/2596/3784/23236/9644/153090/92154/88/57706/116984/8324/4137/3756/9765/81609/9846/56288/64333/55062/157807/26119/7274/399979/5007	30
	GO:0003713	transcription coactivator activity	48/1379	321/17632	1.02653e-05	0.00141662	0.00122567	9969/58508/56970/5457/5453/56254/26292/7994/2957/57826/9063/5469/4205/1386/5396/4149/2625/23054/6666/23426/5914/7543/6602/7332/8464/3725/6883/5468/8607/9794/9282/8289/8085/3670/171023/6760/88/6872/117143/5458/4654/2521/6672/8609/133522/4520/9457/6256	48
	GO:0004713	protein tyrosine kinase activity	31/1379	177/17632	1.75281e-05	0.00211652	0.00183123	3084/51232/1948/3791/2321/4915/9031/1949/1198/284656/7525/2252/2444/780/2044/2045/2324/4233/3480/8576/2048/3815/1523/7301/660/4919/1436/25778/3643/2066/2241	31
	GO:0033613	activating transcription factor binding	17/1379	76/17632	6.29091e-05	0.00675224	0.00584208	3233/4205/1386/4209/9658/1385/4088/3725/6883/5468/3670/9759/6926/10783/51341/3214/84913	17
	GO:0001085	RNA polymerase II transcription factor binding	25/1379	140/17632	7.96965e-05	0.00769868	0.00666095	6722/6925/2957/367/4205/1386/1385/4088/6908/6774/3725/6883/5468/8607/3670/9759/6688/23013/6926/1108/132625/6872/8463/10014/2067	25
	GO:0019903	protein phosphatase binding	24/1379	133/17632	9.26255e-05	0.0081342	0.00703777	116154/6548/5532/9887/5296/2029/3784/6774/5468/2308/2324/286/4233/25827/153090/996/8897/9110/4137/1436/5499/23381/56288/2241	24
	GO:0004674	protein serine/threonine kinase activity	58/1379	455/17632	0.000150727	0.0121335	0.010498	9874/5170/204851/57172/9448/5601/8573/6446/5292/149420/5128/5597/54101/818/8091/1198/5290/3985/8621/11113/9706/114783/23049/140901/57162/7046/8576/65125/65267/5602/23097/9175/10783/5165/11011/11214/5566/595/6872/93/4294/56924/127933/208/5063/79012/8569/25778/6732/283455/10295/79705/1456/8550/283629/23043/1021/5567	58
	GO:0051010	microtubule plus-end binding	7/1379	17/17632	0.000170169	0.0126449	0.0109404	23122/10982/5048/22919/7461/6786/23332	7
	GO:0004722	protein serine/threonine phosphatase activity	16/1379	76/17632	0.000217706	0.0150217	0.0129969	5532/5495/23035/5537/818/10106/5519/5528/8897/23399/9110/29101/5499/92609/58190/27143	16
	GO:0003705	transcription factor activity, RNA polymerase II distal enhancer sequence-specific binding	20/1379	108/17632	0.000241382	0.0153542	0.0132845	5457/463/6722/5991/4205/1386/4209/1385/4779/60468/1482/4211/23435/3725/5090/51804/6688/8463/4654/64412	20
	GO:0035091	phosphatidylinositol binding	35/1379	240/17632	0.000254314	0.0153542	0.0132845	6548/139285/90203/9758/6857/29916/51479/2596/3784/23236/9644/153090/92154/88/57706/23001/11188/116984/56995/79856/8324/4137/3756/9765/81609/9846/56288/64333/55062/157807/26119/5306/7274/399979/5007	35
	GO:0046332	SMAD binding	16/1379	80/17632	0.000402821	0.0219256	0.0189702	5814/57154/56937/753/4205/5080/8091/4088/650/3725/7046/51592/4086/93/51341/9863	16
	GO:1902936	phosphatidylinositol bisphosphate binding	19/1379	104/17632	0.000408552	0.0219256	0.0189702	6548/139285/90203/9758/6857/3784/23236/9644/92154/88/8324/4137/3756/9846/56288/55062/157807/26119/7274	19
	GO:0001046	core promoter sequence-specific DNA binding	10/1379	38/17632	0.000514693	0.0261681	0.0226408	7343/5469/5080/4899/55818/6908/5451/11176/6872/1647	10
	GO:0019902	phosphatase binding	27/1379	178/17632	0.000668797	0.0307838	0.0266344	116154/6548/5532/9887/5296/2029/4088/3784/6774/5468/2308/2324/286/4233/25827/153090/65125/996/8897/9110/4137/9863/1436/5499/23381/56288/2241	27
	GO:0015079	potassium ion transmembrane transporter activity	25/1379	160/17632	0.000669214	0.0307838	0.0266344	10479/6548/3778/27133/3746/56479/6553/3741/3784/3760/3769/3777/219527/9132/57419/3756/123041/10089/3780/27345/6560/6550/3786/81033/9196	25
	GO:0001047	core promoter binding	11/1379	47/17632	0.000809492	0.035544	0.0307529	7343/5469/5080/4899/55818/6908/5451/56981/11176/6872/1647	11
	GO:0022821	potassium ion antiporter activity	6/1379	16/17632	0.000913534	0.0380331	0.0329065	10479/6548/6553/57419/123041/6550	6
	GO:0004721	phosphoprotein phosphatase activity	27/1379	182/17632	0.000945131	0.0380331	0.0329065	285193/51496/51207/5532/5495/23035/5537/818/160760/5775/10106/85464/5519/5800/5528/8897/6815/23399/9110/29101/994/2140/5499/92609/58190/27143/11072	27
	GO:0001221	transcription cofactor binding	10/1379	41/17632	0.000984293	0.0380331	0.0329065	6095/1385/23625/8013/2308/10783/5187/51341/8463/84181	10
	GO:0005546	phosphatidylinositol-4,5-bisphosphate binding	14/1379	71/17632	0.00105206	0.0390881	0.0338193	6548/139285/90203/9758/6857/3784/23236/9644/92154/88/8324/56288/26119/7274	14
	GO:0042393	histone binding	28/1379	195/17632	0.00128129	0.0452506	0.0391511	6046/23038/58508/6907/56254/23522/7994/6418/9031/54799/8467/6830/144108/9425/25862/4297/8085/54617/55705/57713/11176/6872/79718/1106/4302/5896/10943/80853	28
	GO:0050780	dopamine receptor binding	6/1379	17/17632	0.00131901	0.0452506	0.0391511	2778/409/2768/84152/55737/1785	6
	GO:0050839	cell adhesion molecule binding	57/1379	486/17632	0.00135845	0.0452506	0.0391511	1495/3084/4323/928/54874/1006/1983/54413/3694/57451/1002/7534/8407/3791/1656/3479/84978/10163/56061/53616/23367/10890/829/10516/102/55742/8607/151963/23164/22919/23085/26011/288/153090/800/1012/8754/88/128866/11188/3337/867/26548/56924/6387/1829/5331/5499/7458/57142/57555/9217/4478/64837/3326/7057/11135	57
	GO:0070412	R-SMAD binding	7/1379	23/17632	0.00141411	0.0455344	0.0393967	57154/56937/753/5080/4088/3725/51592	7
	GO:0042054	histone methyltransferase activity	12/1379	58/17632	0.00152185	0.0474228	0.0410305	58508/28989/56341/79813/4297/8085/7468/9869/80335/9739/387893/80854	12
3014b
	ID	Description	GeneRatio	BgRatio	pvalue	p.adjust	qvalue	geneID	Count
	GO:0001078	proximal promoter DNA-binding transcription repressor activity, RNA polymerase II-specific	12/116	169/17632	1.17889e-09	3.44235e-07	3.04028e-07	7020/84667/11107/93986/9975/6943/639/463/579/26137/4776/4204	12
	GO:0001227	DNA-binding transcription repressor activity, RNA polymerase II-specific	13/116	267/17632	2.25996e-08	3.29954e-06	2.91416e-06	7020/84667/11107/93986/9975/6943/639/463/579/26137/4776/4204/57659	13
	GO:0000982	transcription factor activity, RNA polymerase II proximal promoter sequence-specific DNA binding	16/116	447/17632	3.79424e-08	3.69306e-06	3.26171e-06	7020/84667/11107/93986/2313/9975/3215/6943/3216/639/6657/463/579/26137/4776/4204	16
	GO:0003705	transcription factor activity, RNA polymerase II distal enhancer sequence-specific binding	6/116	108/17632	7.8939e-05	0.00576255	0.00508949	9975/3215/3216/5989/463/2296	6
	GO:0005161	platelet-derived growth factor receptor binding	3/116	15/17632	0.00011917	0.0069595	0.00614664	5155/7422/2277	3
	GO:0050681	androgen receptor binding	4/116	44/17632	0.000197058	0.00959015	0.00847003	93986/6943/8204/10891	4
	GO:1990841	promoter-specific chromatin binding	4/116	46/17632	0.000234496	0.00978183	0.00863933	639/648/2296/10891	4
	GO:0000980	RNA polymerase II distal enhancer sequence-specific DNA binding	5/116	100/17632	0.000517427	0.0188861	0.0166802	2313/4800/9975/3215/3216	5
	GO:0008327	methyl-CpG binding	3/116	26/17632	0.000645975	0.0209583	0.0185104	4204/29128/57659	3
	GO:0001158	enhancer sequence-specific DNA binding	5/116	119/17632	0.00113713	0.0332042	0.029326	2313/4800/9975/3215/3216	5
	GO:0003713	transcription coactivator activity	8/116	321/17632	0.00128128	0.0340121	0.0300395	7020/9975/9477/8204/9441/2296/10891/4776	8
	GO:0042056	chemoattractant activity	3/116	37/17632	0.00183157	0.0372702	0.0329171	5155/7422/2277	3
	GO:0061980	regulatory RNA binding	3/116	37/17632	0.00183157	0.0372702	0.0329171	149041/6657/4204	3
	GO:0035326	enhancer binding	5/116	133/17632	0.00186089	0.0372702	0.0329171	2313/4800/9975/3215/3216	5
	GO:0003730	mRNA 3'-UTR binding	4/116	80/17632	0.00191457	0.0372702	0.0329171	1996/678/25946/149041	4
	GO:0005172	vascular endothelial growth factor receptor binding	2/116	11/17632	0.00227032	0.0414334	0.036594	7422/2277	2
	GO:0042975	peroxisome proliferator activated receptor binding	2/116	12/17632	0.0027127	0.0465946	0.0411524	10891/4776	2
	GO:0035258	steroid hormone receptor binding	4/116	90/17632	0.00294163	0.0477197	0.0421461	93986/6943/8204/10891	4
3015a
	ID	Description	GeneRatio	BgRatio	pvalue	p.adjust	qvalue	geneID	Count
	GO:0004674	protein serine/threonine kinase activity	21/320	455/17632	9.3124e-05	0.0366648	0.0337621	91/84446/1453/23049/9175/127933/10295/2011/51719/79012/11113/8997/388228/595/4140/83931/9261/114783/10188/5058/5681	21
	GO:0050321	tau-protein kinase activity	4/320	15/17632	0.000124077	0.0366648	0.0337621	84446/1453/2011/4140	4
3015b
	ID	Description	GeneRatio	BgRatio	pvalue	p.adjust	qvalue	geneID	Count
	GO:0000982	transcription factor activity, RNA polymerase II proximal promoter sequence-specific DNA binding	17/126	447/17632	1.99366e-08	5.78163e-06	5.3724e-06	2078/5307/144455/23314/51222/5326/6299/2736/11166/5457/6668/11279/389692/467/23316/5458/2737	17
	GO:0001228	DNA-binding transcription activator activity, RNA polymerase II-specific	15/126	449/17632	7.55381e-07	0.00010953	0.000101778	2078/5307/144455/23314/5326/2736/23435/6496/11166/5457/389692/467/7716/5458/2737	15
	GO:0001077	proximal promoter DNA-binding transcription activator activity, RNA polymerase II-specific	11/126	298/17632	9.69596e-06	0.000937276	0.000870936	2078/5307/144455/23314/5326/2736/11166/5457/389692/5458/2737	11
	GO:0001078	proximal promoter DNA-binding transcription repressor activity, RNA polymerase II-specific	8/126	169/17632	2.90315e-05	0.00210478	0.00195581	144455/51222/6299/6668/11279/467/23316/5458	8
	GO:0001227	DNA-binding transcription repressor activity, RNA polymerase II-specific	8/126	267/17632	0.000670948	0.038915	0.0361606	144455/51222/6299/6668/11279/467/23316/5458	8
	GO:0008066	glutamate receptor activity	3/126	27/17632	0.000919404	0.0444379	0.0412925	2902/2911/2893	3
3016a
	ID	Description	GeneRatio	BgRatio	pvalue	p.adjust	qvalue	geneID	Count
	GO:0001228	DNA-binding transcription activator activity, RNA polymerase II-specific	71/1197	449/17632	1.71377e-11	1.57324e-08	1.35478e-08	3607/3159/1316/4209/2002/9705/7008/6096/6925/6666/8576/9839/4613/253738/2649/7799/9480/2101/6722/23598/1051/6664/4211/3091/6095/4654/7545/4761/4089/1961/5090/93649/2118/51043/9592/5452/3232/23261/6495/367/4775/4303/6777/6689/2355/6239/1482/8609/22806/5087/6257/7849/4087/56033/7182/2302/7021/1050/10620/3172/170463/9935/402381/1747/3660/5326/51176/3223/4782/5978/7023	71
	GO:0001077	proximal promoter DNA-binding transcription activator activity, RNA polymerase II-specific	50/1197	298/17632	2.31726e-09	1.06362e-06	9.15928e-07	3607/1316/4209/2002/7008/6096/6925/6666/8576/4613/253738/2649/9480/2101/6722/23598/1051/6664/4211/3091/7545/4089/93649/2118/51043/5452/23261/6495/367/4775/6777/1482/8609/5087/7849/4087/7182/2302/7021/1050/10620/3172/170463/9935/1747/5326/51176/3223/4782/7023	50
	GO:0000982	transcription factor activity, RNA polymerase II proximal promoter sequence-specific DNA binding	65/1197	447/17632	4.21735e-09	1.29051e-06	1.11131e-06	3607/53335/26137/1316/4209/2002/9705/7008/6096/6925/6666/55553/8576/23528/128553/9682/4613/253738/2649/9480/23081/84667/2101/6722/23598/1051/10194/6664/4211/3091/7545/4089/93649/2118/51043/5629/5452/23261/6495/367/4775/6777/1482/2308/8609/5087/7849/4087/7182/2302/7021/51341/1050/10620/3172/170463/9935/1747/5326/51176/3223/4782/5978/23316/7023	65
	GO:0004674	protein serine/threonine kinase activity	63/1197	455/17632	4.80287e-08	1.10226e-05	9.49199e-06	5599/1020/375449/816/904/5127/9344/818/5566/9149/11113/204851/84446/1453/50488/8576/6792/53944/10420/27102/65268/5292/28996/4296/5592/5604/8573/83931/51765/93/415116/10000/22848/9175/5894/8986/1027/388228/8997/4215/79012/5681/23387/9448/57118/9024/23235/2011/23178/3985/92/613/10290/22853/7786/2870/246330/7204/11040/1025/85366/2872/203447	63
	GO:0008013	beta-catenin binding	20/1197	82/17632	3.98318e-07	7.31313e-05	6.29762e-05	23135/9739/1501/10076/6095/607/9968/51684/367/4303/1857/56998/11122/2308/5795/57658/84328/6932/4092/51176	20
	GO:0003705	transcription factor activity, RNA polymerase II distal enhancer sequence-specific binding	23/1197	108/17632	7.5254e-07	0.000115139	9.91505e-05	3159/4209/9839/6722/1051/4784/4211/3096/3091/4654/5090/5629/6495/6689/1482/1050/10620/5989/3172/7391/51176/3223/7023	23
	GO:0051721	protein phosphatase 2A binding	11/1197	29/17632	1.49333e-06	0.000195839	0.000168645	9887/23381/9258/153090/596/10776/2308/5770/29966/4137/5524	11
	GO:0046875	ephrin receptor binding	10/1197	27/17632	5.81132e-06	0.000654504	0.000563619	1020/2043/1946/26037/1947/6714/1944/5770/23294/1945	10
	GO:0045182	translation regulator activity	15/1197	59/17632	6.4167e-06	0.000654504	0.000563619	9811/9513/10658/8637/56853/27102/55095/131405/23367/6134/5914/6203/10642/10643/9148	15
	GO:0050839	cell adhesion molecule binding	57/1197	486/17632	3.70786e-05	0.00340381	0.00293116	55714/7534/1627/29789/22859/1453/5499/1501/10163/4854/7458/4185/9369/811/23499/23367/7408/25945/87/23085/81/8407/10598/22919/4323/153090/8482/6714/10893/1285/11122/4301/1938/57555/832/3481/1001/51429/10726/2011/23647/5317/11344/1006/2317/10755/128866/5770/6376/10611/11188/3690/2246/4478/1281/5792/84978	57
	GO:0003707	steroid hormone receptor activity	13/1197	54/17632	4.91937e-05	0.00410543	0.00353535	6096/4306/2649/2101/10424/6095/367/5914/6257/5916/7182/3172/51176	13
	GO:0042826	histone deacetylase binding	20/1197	112/17632	5.95249e-05	0.00455366	0.00392133	5599/4209/23381/23468/64426/6722/1051/3091/93649/51043/9734/5914/23038/9759/57504/7391/54531/51176/6886/7023	20
	GO:0003779	actin binding	50/1197	421/17632	7.98064e-05	0.00563556	0.004853	1756/816/6710/10093/199953/1627/3778/1605/57662/85458/57731/2036/84687/10163/1729/8941/23499/147179/7408/87/9463/81/91010/4130/7170/2039/22846/4301/1938/4649/832/7140/23363/4628/11346/85358/9275/63876/11344/2317/10755/10611/4478/23345/399687/2035/23026/2318/2059/4137	50
	GO:0019903	protein phosphatase binding	22/1197	133/17632	8.63456e-05	0.00566181	0.00487561	9887/89801/23381/5499/84687/8036/5532/7415/9258/153090/596/10776/1027/11122/2308/343521/5770/8660/29966/140885/4137/5524	22
	GO:0022843	voltage-gated cation channel activity	23/1197	143/17632	9.38462e-05	0.00574339	0.00494586	775/1020/27133/3778/1268/3736/2906/782/9132/3749/777/3757/9424/57685/10369/3746/3756/3745/5978/2902/3742/3777/776	23
	GO:0004721	phosphoprotein phosphatase activity	27/1197	182/17632	0.000101194	0.00580602	0.00499979	5528/818/84867/5499/5780/8036/5536/1852/10076/5532/22843/5494/1850/2140/11122/114971/2070/58190/5795/993/57460/57026/5770/283871/11072/5792/1843	27
	GO:0030374	nuclear receptor transcription coactivator activity	14/1197	66/17632	0.000112847	0.00609376	0.00524758	3159/10432/133522/56970/57805/9968/87/81/5914/5916/5469/57658/8648/55809	14
	GO:0004407	histone deacetylase activity	11/1197	44/17632	0.000128814	0.00656952	0.00565728	64426/23309/51742/1107/9734/51548/9759/57504/10362/54531/5978	11
	GO:0033558	protein deacetylase activity	11/1197	45/17632	0.000160137	0.00773715	0.00666277	64426/23309/51742/1107/9734/51548/9759/57504/10362/54531/5978	11
	GO:0019902	phosphatase binding	26/1197	178/17632	0.000174354	0.00800283	0.00689156	9887/89801/23381/5499/57731/84687/8036/5532/7415/9258/1075/153090/596/10776/1027/11122/2308/343521/4087/5770/8660/29966/140885/4137/5524/26133	26
	GO:0035326	enhancer binding	21/1197	133/17632	0.000241998	0.0105788	0.0091098	3159/1045/23528/6911/57459/6664/3096/3021/9968/3183/5090/51043/6689/4087/7021/57658/4297/10620/51176/3223/6886	21
	GO:0050321	tau-protein kinase activity	6/1197	15/17632	0.000283854	0.0118445	0.0101997	1020/84446/1453/23387/9024/2011	6
	GO:0003714	transcription corepressor activity	31/1197	238/17632	0.000363286	0.0144999	0.0124864	4601/11244/1045/2077/3068/23543/23528/64324/23309/84667/28996/11278/4665/4761/5629/51684/3975/9734/5914/51548/9759/57504/7021/7290/51341/54531/387893/51460/3223/51588/283248	31
	GO:0004713	protein tyrosine kinase activity	25/1197	177/17632	0.000388645	0.0145577	0.0125362	2260/9149/9542/2043/8576/10420/5159/5604/91461/3480/4916/1947/6777/6714/2048/1523/8828/2049/7301/1944/613/7006/22853/2246/1945	25
	GO:0001158	enhancer sequence-specific DNA binding	19/1197	119/17632	0.000406515	0.0145577	0.0125362	3159/1045/23528/6911/57459/6664/3096/3021/9968/3183/5090/51043/6689/7021/57658/4297/10620/3223/6886	19
	GO:0008017	microtubule binding	31/1197	240/17632	0.000420487	0.0145577	0.0125362	3801/57662/4134/25999/6786/9181/9371/25777/5536/84376/23499/10636/1641/22919/4130/1759/827/10749/3800/56896/1808/9448/55920/8766/10300/5621/22924/9832/3798/55083/4137	31
	GO:0042800	histone methyltransferase activity (H3-K4 specific)	6/1197	16/17632	0.000428168	0.0145577	0.0125362	58508/9739/80335/8085/4297/23067	6
	GO:0015085	calcium ion transmembrane transporter activity	21/1197	139/17632	0.000447298	0.014665	0.0126286	775/1020/2281/1268/488/57620/2906/27032/782/27112/777/57685/10369/93129/7220/5138/2902/57338/84876/26133/776	21
	GO:0034713	type I transforming growth factor beta receptor binding	5/1197	11/17632	0.000467446	0.0147971	0.0127424	7043/93/4087/92/4092	5
	GO:0005261	cation channel activity	38/1197	320/17632	0.000550452	0.0168438	0.0145049	775/1020/27133/2281/3778/1268/57620/3736/2906/782/9132/27112/6327/3749/777/3757/9424/57685/10369/6324/3746/57156/6330/3756/93129/2899/1146/3745/7220/5138/5978/2902/3742/57338/3777/84876/26133/776	38
	GO:0005262	calcium channel activity	19/1197	123/17632	0.000620443	0.0183731	0.0158218	775/1020/2281/1268/57620/2906/782/27112/777/57685/10369/93129/7220/5138/2902/57338/84876/26133/776	19
	GO:0018024	histone-lysine N-methyltransferase activity	10/1197	45/17632	0.000716589	0.0205572	0.0177026	58508/64324/9739/7799/80335/8085/63976/4297/23067/387893	10
	GO:0044325	ion channel binding	19/1197	125/17632	0.000759769	0.0211354	0.0182005	27133/2281/7534/22999/9699/1729/87/81/408/6714/6324/3746/5621/6330/3756/808/3745/9783/57120	19
	GO:0046332	SMAD binding	14/1197	80/17632	0.000904314	0.0244165	0.021026	9958/9839/28996/5494/4089/93649/93/4087/51341/92/63976/1281/4092/56937	14
	GO:0005244	voltage-gated ion channel activity	26/1197	199/17632	0.0009968	0.0254184	0.0218888	775/1020/27133/3778/1268/3736/2906/782/9132/6327/3749/777/3757/9424/57685/10369/6324/3746/6330/3756/3745/5978/2902/3742/3777/776	26
	GO:0022832	voltage-gated channel activity	26/1197	199/17632	0.0009968	0.0254184	0.0218888	775/1020/27133/3778/1268/3736/2906/782/9132/6327/3749/777/3757/9424/57685/10369/6324/3746/6330/3756/3745/5978/2902/3742/3777/776	26
	GO:0019199	transmembrane receptor protein kinase activity	14/1197	81/17632	0.00102628	0.0254628	0.0219271	2260/2043/5159/3480/4916/93/2048/8828/2049/7301/1944/92/22853/1945	14
	GO:0004725	protein tyrosine phosphatase activity	16/1197	100/17632	0.00110428	0.0257562	0.0221797	84867/5780/1852/10076/1850/2140/11122/114971/2070/5795/993/5770/283871/11072/5792/1843	16
	GO:0004714	transmembrane receptor protein tyrosine kinase activity	12/1197	64/17632	0.0011055	0.0257562	0.0221797	2260/2043/5159/3480/4916/2048/8828/2049/7301/1944/22853/1945	12
	GO:0003713	transcription coactivator activity	37/1197	321/17632	0.00112227	0.0257562	0.0221797	3159/58508/9149/10432/6671/133522/6666/56970/2957/6602/28996/8085/6664/4654/607/57805/9968/87/93649/81/9441/5914/51147/84159/8609/57504/6257/5916/7182/5469/7021/1050/63976/57658/8648/79960/55809	37
	GO:0005003	ephrin receptor activity	6/1197	19/17632	0.00121616	0.0272298	0.0234487	2043/4916/2048/2049/1944/1945	6
	GO:0001227	DNA-binding transcription repressor activity, RNA polymerase II-specific	32/1197	267/17632	0.00124581	0.0272298	0.0234487	4601/3607/53335/26137/9705/1045/2077/55553/23528/128553/9682/9839/23081/84667/2101/1051/11278/10194/3096/83482/57659/5629/85508/4775/84159/2308/8242/23119/51341/6932/5978/23316	32
	GO:0005251	delayed rectifier potassium channel activity	8/1197	33/17632	0.00132645	0.0283181	0.0243858	3736/9132/3749/3757/3746/3756/3745/3742	8
	GO:0015631	tubulin binding	37/1197	325/17632	0.00140303	0.0292723	0.0252075	3801/1605/57662/4134/85458/84446/25999/6786/9181/9371/25777/5536/84376/23499/10636/23710/1641/22919/4130/1759/827/10749/3800/56896/1808/9448/55920/8766/83544/10300/5621/5892/22924/9832/3798/55083/4137	37
	GO:0019213	deacetylase activity	11/1197	58/17632	0.00159666	0.0315166	0.0271402	64426/23309/51742/1107/9734/51548/9759/57504/10362/54531/5978	11
	GO:0042054	histone methyltransferase activity	11/1197	58/17632	0.00159666	0.0315166	0.0271402	58508/64324/9739/7799/80335/8085/63976/4297/23067/28989/387893	11
	GO:0042393	histone binding	25/1197	195/17632	0.00161359	0.0315166	0.0271402	58508/9958/23133/9682/23468/11143/23081/8019/8085/4300/6830/6046/51147/90780/8242/23038/285051/144108/4678/4297/51460/8110/51176/1106/10943	25
	GO:0031434	mitogen-activated protein kinase kinase binding	5/1197	14/17632	0.00170577	0.0326228	0.0280928	9344/4296/408/153090/5894	5
	GO:0032452	histone demethylase activity	7/1197	28/17632	0.00218403	0.0409171	0.0352353	23135/23133/9682/23081/84159/8242/22992	7
	GO:0045296	cadherin binding	36/1197	323/17632	0.00232669	0.0426645	0.0367401	7534/1627/29789/1453/5499/1501/10163/4854/7458/23499/23367/7408/23085/8407/10598/22919/153090/6714/10893/11122/4301/1938/832/1001/51429/10726/2011/23647/5317/11344/1006/2317/10755/128866/5770/10611	36
	GO:0001222	transcription corepressor binding	5/1197	15/17632	0.00241672	0.0426645	0.0367401	3068/6095/5187/51341/23625	5
	GO:0005521	lamin binding	5/1197	15/17632	0.00241672	0.0426645	0.0367401	199953/25777/5621/5317/23345	5
	GO:0016811	hydrolase activity, acting on carbon-nitrogen (but not peptide) bonds, in linear amides	14/1197	89/17632	0.00259333	0.0449185	0.0386811	64426/23309/51742/1107/9734/51548/340485/354/9759/57504/10362/54531/80150/5978	14
3016b
	ID	Description	GeneRatio	BgRatio	pvalue	p.adjust	qvalue	geneID	Count
	GO:0017124	SH3 domain binding	8/178	127/17632	4.44856e-05	0.0192622	0.0176069	85358/4137/92359/50944/102/6654/22941/30837	8
	GO:0008022	protein C-terminus binding	9/178	187/17632	0.000121108	0.0225305	0.0205943	85358/7874/1499/6857/50944/6456/8554/10458/10401	9
	GO:0051721	protein phosphatase 2A binding	4/178	29/17632	0.000195791	0.0225305	0.0205943	6198/4137/2029/596	4
	GO:0034452	dynactin binding	3/178	12/17632	0.000208134	0.0225305	0.0205943	4137/5048/23299	3
3017a
	ID	Description	GeneRatio	BgRatio	pvalue	p.adjust	qvalue	geneID	Count
	GO:0001228	DNA-binding transcription activator activity, RNA polymerase II-specific	71/1197	449/17632	1.71377e-11	1.57324e-08	1.35478e-08	2649/6925/2002/4654/3159/7008/9839/2101/3607/6666/7545/6722/1316/4209/4613/1961/3091/253738/1051/8576/6095/4089/23598/4761/4211/6096/9480/7799/9705/6664/93649/5090/2118/51043/9592/5452/6495/23261/3232/4303/367/4775/6777/6689/2355/6239/1482/8609/22806/5087/7849/6257/56033/2302/7182/4087/7021/1050/10620/3172/9935/170463/402381/1747/51176/3223/3660/5326/4782/5978/7023	71
	GO:0001077	proximal promoter DNA-binding transcription activator activity, RNA polymerase II-specific	50/1197	298/17632	2.31726e-09	1.06362e-06	9.15928e-07	2649/6925/2002/7008/2101/3607/6666/7545/6722/1316/4209/4613/3091/253738/1051/8576/4089/23598/4211/6096/9480/6664/93649/2118/51043/5452/6495/23261/367/4775/6777/1482/8609/5087/7849/2302/7182/4087/7021/1050/10620/3172/9935/170463/1747/51176/3223/5326/4782/7023	50
	GO:0000982	transcription factor activity, RNA polymerase II proximal promoter sequence-specific DNA binding	65/1197	447/17632	4.21735e-09	1.29051e-06	1.11131e-06	2649/53335/6925/2002/7008/55553/26137/2101/3607/6666/7545/23528/6722/1316/4209/10194/4613/84667/23081/3091/253738/1051/8576/4089/23598/9682/4211/6096/9480/128553/9705/6664/93649/2118/51043/5629/5452/6495/23261/367/4775/6777/1482/2308/8609/5087/7849/2302/7182/4087/7021/51341/1050/10620/3172/9935/170463/1747/51176/3223/5326/4782/5978/23316/7023	65
	GO:0004674	protein serine/threonine kinase activity	63/1197	455/17632	4.80287e-08	1.10226e-05	9.49199e-06	5599/1020/818/50488/10420/904/375449/204851/9344/816/8573/1453/9149/83931/5566/27102/8576/5292/6792/5604/53944/4296/5127/28996/5592/11113/84446/65268/51765/93/10000/415116/9175/22848/5894/8986/1027/388228/8997/79012/4215/5681/23387/9448/57118/9024/23235/2011/23178/3985/92/613/10290/22853/7786/2870/246330/7204/1025/11040/85366/2872/203447	63
	GO:0008013	beta-catenin binding	20/1197	82/17632	3.98318e-07	7.31313e-05	6.29762e-05	23135/10076/1501/9968/6095/9739/607/51684/4303/367/1857/11122/56998/2308/5795/57658/84328/6932/4092/51176	20
	GO:0003705	transcription factor activity, RNA polymerase II distal enhancer sequence-specific binding	23/1197	108/17632	7.5254e-07	0.000115139	9.91505e-05	4654/3159/9839/4784/6722/4209/3091/1051/4211/3096/5090/5629/6495/6689/1482/1050/5989/10620/3172/7391/51176/3223/7023	23
	GO:0051721	protein phosphatase 2A binding	11/1197	29/17632	1.49333e-06	0.000195839	0.000168645	9887/23381/9258/596/153090/10776/2308/5770/29966/4137/5524	11
	GO:0046875	ephrin receptor binding	10/1197	27/17632	5.81132e-06	0.000654504	0.000563619	1020/26037/2043/1946/1947/6714/1944/5770/23294/1945	10
	GO:0045182	translation regulator activity	15/1197	59/17632	6.4167e-06	0.000654504	0.000563619	56853/10658/9513/8637/9811/55095/27102/23367/131405/6134/5914/10642/6203/10643/9148	15
	GO:0050839	cell adhesion molecule binding	57/1197	486/17632	3.70786e-05	0.00340381	0.00293116	7534/29789/9369/4185/5499/10163/1453/1501/22859/4854/7458/23367/23499/55714/1627/25945/7408/811/87/23085/81/8407/10598/22919/4323/153090/8482/6714/10893/1285/11122/4301/1938/3481/832/57555/1001/51429/10726/2011/23647/5317/11344/1006/2317/10755/5770/128866/6376/10611/11188/3690/2246/1281/4478/5792/84978	57
	GO:0003707	steroid hormone receptor activity	13/1197	54/17632	4.91937e-05	0.00410543	0.00353535	2649/2101/4306/6095/6096/10424/367/5914/5916/6257/7182/3172/51176	13
	GO:0042826	histone deacetylase binding	20/1197	112/17632	5.95249e-05	0.00455366	0.00392133	23468/5599/64426/6722/23381/4209/3091/1051/93649/51043/9734/5914/23038/9759/57504/7391/54531/51176/6886/7023	20
	GO:0003779	actin binding	50/1197	421/17632	7.98064e-05	0.00563556	0.004853	6710/1756/10093/1605/1729/10163/816/2036/84687/3778/57662/57731/199953/8941/23499/1627/85458/7408/147179/87/9463/81/4130/91010/7170/2039/22846/4301/1938/4649/832/7140/23363/4628/11346/85358/9275/11344/63876/2317/10755/10611/4478/23345/399687/23026/2035/2318/2059/4137	50
	GO:0019903	protein phosphatase binding	22/1197	133/17632	8.63456e-05	0.00566181	0.00487561	5499/9887/23381/8036/89801/84687/5532/9258/7415/596/153090/10776/1027/11122/2308/343521/5770/8660/29966/140885/4137/5524	22
	GO:0022843	voltage-gated cation channel activity	23/1197	143/17632	9.38462e-05	0.00574339	0.00494586	1020/775/9132/1268/3736/3778/2906/27133/782/3749/777/3757/9424/10369/57685/3746/3756/3745/5978/2902/3742/3777/776	23
	GO:0004721	phosphoprotein phosphatase activity	27/1197	182/17632	0.000101194	0.00580602	0.00499979	5528/818/5494/10076/5499/84867/8036/1852/5536/22843/5532/5780/1850/2140/11122/114971/2070/58190/5795/993/57460/5770/57026/283871/11072/5792/1843	27
	GO:0030374	nuclear receptor transcription coactivator activity	14/1197	66/17632	0.000112847	0.00609376	0.00524758	3159/133522/10432/56970/9968/57805/87/81/5914/5916/5469/57658/8648/55809	14
	GO:0004407	histone deacetylase activity	11/1197	44/17632	0.000128814	0.00656952	0.00565728	64426/51742/23309/1107/9734/51548/9759/57504/10362/54531/5978	11
	GO:0033558	protein deacetylase activity	11/1197	45/17632	0.000160137	0.00773715	0.00666277	64426/51742/23309/1107/9734/51548/9759/57504/10362/54531/5978	11
	GO:0019902	phosphatase binding	26/1197	178/17632	0.000174354	0.00800283	0.00689156	5499/9887/23381/8036/89801/84687/5532/57731/9258/7415/1075/596/153090/10776/1027/11122/2308/343521/4087/5770/8660/29966/140885/4137/5524/26133	26
	GO:0035326	enhancer binding	21/1197	133/17632	0.000241998	0.0105788	0.0091098	6911/3159/3021/23528/3183/9968/57459/3096/1045/6664/5090/51043/6689/4087/7021/57658/10620/4297/51176/3223/6886	21
	GO:0050321	tau-protein kinase activity	6/1197	15/17632	0.000283854	0.0118445	0.0101997	1020/1453/84446/23387/9024/2011	6
	GO:0003714	transcription corepressor activity	31/1197	238/17632	0.000363286	0.0144999	0.0124864	4601/3068/23543/23528/2077/4665/84667/11278/4761/64324/11244/28996/23309/1045/51684/3975/5629/9734/5914/51548/9759/57504/7021/7290/51341/54531/387893/51460/3223/51588/283248	31
	GO:0004713	protein tyrosine kinase activity	25/1197	177/17632	0.000388645	0.0145577	0.0125362	9542/10420/5159/2043/2260/9149/8576/5604/91461/4916/3480/1947/6777/6714/2048/8828/1523/2049/7301/1944/613/7006/22853/2246/1945	25
	GO:0001158	enhancer sequence-specific DNA binding	19/1197	119/17632	0.000406515	0.0145577	0.0125362	6911/3159/3021/23528/3183/9968/57459/3096/1045/6664/5090/51043/6689/7021/57658/10620/4297/3223/6886	19
	GO:0008017	microtubule binding	31/1197	240/17632	0.000420487	0.0145577	0.0125362	25999/6786/84376/25777/9181/3801/5536/10636/57662/4134/23499/9371/1641/22919/4130/1759/827/10749/3800/9448/55920/1808/56896/8766/5621/10300/22924/9832/3798/55083/4137	31
	GO:0042800	histone methyltransferase activity (H3-K4 specific)	6/1197	16/17632	0.000428168	0.0145577	0.0125362	8085/58508/80335/9739/4297/23067	6
	GO:0015085	calcium ion transmembrane transporter activity	21/1197	139/17632	0.000447298	0.014665	0.0126286	1020/775/27112/1268/57620/27032/488/2281/2906/782/777/10369/57685/93129/7220/5138/2902/57338/26133/84876/776	21
	GO:0034713	type I transforming growth factor beta receptor binding	5/1197	11/17632	0.000467446	0.0147971	0.0127424	7043/93/4087/92/4092	5
	GO:0005261	cation channel activity	38/1197	320/17632	0.000550452	0.0168438	0.0145049	1020/775/9132/27112/1268/57620/3736/3778/6327/2281/2906/27133/782/3749/777/3757/9424/10369/57685/6324/3746/57156/6330/3756/93129/2899/1146/3745/7220/5138/5978/2902/3742/57338/3777/26133/84876/776	38
	GO:0005262	calcium channel activity	19/1197	123/17632	0.000620443	0.0183731	0.0158218	1020/775/27112/1268/57620/2281/2906/782/777/10369/57685/93129/7220/5138/2902/57338/26133/84876/776	19
	GO:0018024	histone-lysine N-methyltransferase activity	10/1197	45/17632	0.000716589	0.0205572	0.0177026	8085/58508/80335/64324/9739/7799/63976/4297/23067/387893	10
	GO:0044325	ion channel binding	19/1197	125/17632	0.000759769	0.0211354	0.0182005	7534/22999/9699/1729/2281/27133/87/81/408/6714/6324/3746/5621/6330/3756/808/3745/9783/57120	19
	GO:0046332	SMAD binding	14/1197	80/17632	0.000904314	0.0244165	0.021026	5494/9839/9958/4089/28996/93649/93/4087/51341/92/63976/1281/4092/56937	14
	GO:0005244	voltage-gated ion channel activity	26/1197	199/17632	0.0009968	0.0254184	0.0218888	1020/775/9132/1268/3736/3778/6327/2906/27133/782/3749/777/3757/9424/10369/57685/6324/3746/6330/3756/3745/5978/2902/3742/3777/776	26
	GO:0022832	voltage-gated channel activity	26/1197	199/17632	0.0009968	0.0254184	0.0218888	1020/775/9132/1268/3736/3778/6327/2906/27133/782/3749/777/3757/9424/10369/57685/6324/3746/6330/3756/3745/5978/2902/3742/3777/776	26
	GO:0019199	transmembrane receptor protein kinase activity	14/1197	81/17632	0.00102628	0.0254628	0.0219271	5159/2043/2260/4916/3480/93/2048/8828/2049/7301/1944/92/22853/1945	14
	GO:0004725	protein tyrosine phosphatase activity	16/1197	100/17632	0.00110428	0.0257562	0.0221797	10076/84867/1852/5780/1850/2140/11122/114971/2070/5795/993/5770/283871/11072/5792/1843	16
	GO:0004714	transmembrane receptor protein tyrosine kinase activity	12/1197	64/17632	0.0011055	0.0257562	0.0221797	5159/2043/2260/4916/3480/2048/8828/2049/7301/1944/22853/1945	12
	GO:0003713	transcription coactivator activity	37/1197	321/17632	0.00112227	0.0257562	0.0221797	6671/4654/3159/8085/133522/10432/6602/6666/2957/9149/56970/9968/58508/57805/28996/607/6664/93649/87/9441/81/5914/84159/51147/8609/57504/5916/6257/7182/5469/7021/1050/63976/57658/8648/79960/55809	37
	GO:0005003	ephrin receptor activity	6/1197	19/17632	0.00121616	0.0272298	0.0234487	2043/4916/2048/2049/1944/1945	6
	GO:0001227	DNA-binding transcription repressor activity, RNA polymerase II-specific	32/1197	267/17632	0.00124581	0.0272298	0.0234487	53335/4601/55553/9839/26137/2101/3607/23528/2077/10194/84667/23081/1051/11278/9682/128553/9705/3096/1045/83482/57659/5629/85508/4775/84159/2308/8242/23119/51341/6932/5978/23316	32
	GO:0005251	delayed rectifier potassium channel activity	8/1197	33/17632	0.00132645	0.0283181	0.0243858	9132/3736/3749/3757/3746/3756/3745/3742	8
	GO:0015631	tubulin binding	37/1197	325/17632	0.00140303	0.0292723	0.0252075	25999/6786/84376/1605/25777/9181/3801/5536/10636/57662/4134/23499/85458/84446/9371/23710/1641/22919/4130/1759/827/10749/3800/9448/55920/1808/56896/83544/8766/5621/10300/5892/22924/9832/3798/55083/4137	37
	GO:0019213	deacetylase activity	11/1197	58/17632	0.00159666	0.0315166	0.0271402	64426/51742/23309/1107/9734/51548/9759/57504/10362/54531/5978	11
	GO:0042054	histone methyltransferase activity	11/1197	58/17632	0.00159666	0.0315166	0.0271402	8085/58508/80335/64324/9739/7799/63976/4297/23067/28989/387893	11
	GO:0042393	histone binding	25/1197	195/17632	0.00161359	0.0315166	0.0271402	23468/8085/9958/11143/23081/58508/23133/9682/4300/8019/6830/6046/51147/90780/8242/23038/285051/144108/4678/4297/51460/1106/51176/8110/10943	25
	GO:0031434	mitogen-activated protein kinase kinase binding	5/1197	14/17632	0.00170577	0.0326228	0.0280928	9344/4296/408/153090/5894	5
	GO:0032452	histone demethylase activity	7/1197	28/17632	0.00218403	0.0409171	0.0352353	23135/23081/23133/9682/84159/8242/22992	7
	GO:0045296	cadherin binding	36/1197	323/17632	0.00232669	0.0426645	0.0367401	7534/29789/5499/10163/1453/1501/4854/7458/23367/23499/1627/7408/23085/8407/10598/22919/153090/6714/10893/11122/4301/1938/832/1001/51429/10726/2011/23647/5317/11344/1006/2317/10755/5770/128866/10611	36
	GO:0001222	transcription corepressor binding	5/1197	15/17632	0.00241672	0.0426645	0.0367401	3068/6095/5187/51341/23625	5
	GO:0005521	lamin binding	5/1197	15/17632	0.00241672	0.0426645	0.0367401	25777/199953/5621/5317/23345	5
	GO:0016811	hydrolase activity, acting on carbon-nitrogen (but not peptide) bonds, in linear amides	14/1197	89/17632	0.00259333	0.0449185	0.0386811	64426/51742/23309/1107/9734/51548/340485/354/9759/57504/10362/54531/5978/80150	14
3017b
	ID	Description	GeneRatio	BgRatio	pvalue	p.adjust	qvalue	geneID	Count
	GO:0017124	SH3 domain binding	8/178	127/17632	4.44856e-05	0.0192622	0.0176069	4137/50944/85358/92359/102/6654/22941/30837	8
	GO:0008022	protein C-terminus binding	9/178	187/17632	0.000121108	0.0225305	0.0205943	7874/1499/6857/50944/85358/6456/8554/10458/10401	9
	GO:0051721	protein phosphatase 2A binding	4/178	29/17632	0.000195791	0.0225305	0.0205943	4137/6198/2029/596	4
	GO:0034452	dynactin binding	3/178	12/17632	0.000208134	0.0225305	0.0205943	4137/5048/23299	3
3018a
	ID	Description	GeneRatio	BgRatio	pvalue	p.adjust	qvalue	geneID	Count
	GO:0000982	transcription factor activity, RNA polymerase II proximal promoter sequence-specific DNA binding	68/1171	447/17632	1.0169e-10	9.34535e-08	8.19946e-08	6925/26137/122953/6938/93986/8609/4781/7546/5978/11279/55553/5396/4087/5079/51222/23040/2354/9464/6664/6670/4204/4775/463/23598/1316/1386/6668/4209/132625/6667/23030/8929/80709/3199/8626/7021/5458/1869/128553/9480/23764/3239/6097/5326/4520/8553/6666/8576/2005/84969/53335/5629/8061/4799/57616/55810/10725/2299/7157/221937/7030/7008/64710/571/51621/5324/2649/1385	68
	GO:0001228	DNA-binding transcription activator activity, RNA polymerase II-specific	64/1171	449/17632	5.25467e-09	1.99709e-06	1.75221e-06	7572/6925/6938/9839/3236/8609/4781/7546/5978/4087/5079/7716/23040/2354/9464/6664/4775/80034/23598/1316/1386/4209/4654/3214/6667/8929/153222/80709/8626/7021/5458/1869/60529/2033/4990/9480/5966/2296/23764/3239/5326/4520/6666/8576/2005/84969/8061/55810/10725/2299/7157/221937/4779/7030/7008/64710/6910/2309/571/51621/5324/3198/2649/1385	64
	GO:0001227	DNA-binding transcription repressor activity, RNA polymerase II-specific	45/1171	267/17632	6.51933e-09	1.99709e-06	1.75221e-06	26137/122953/9839/93986/5978/2909/11279/55553/5396/51222/23040/6670/4204/4775/463/8242/60468/6668/132625/23030/5814/3199/5458/1869/128553/57659/255877/6097/11278/8553/2077/53335/5629/4799/57616/84159/221937/3235/64376/4335/2309/571/7727/6304/23119	45
	GO:0019208	phosphatase regulator activity	21/1171	94/17632	6.9087e-07	0.000143018	0.000125481	9839/10818/5507/5527/284352/5514/51400/6305/5528/116224/808/221908/84687/65979/151987/114794/4660/801/5524/11123/22853	21
	GO:0003730	mRNA 3'-UTR binding	19/1171	80/17632	8.61057e-07	0.000143018	0.000125481	8087/1996/80149/10236/80315/1993/149041/27303/3181/10643/22849/549/1655/1994/10642/23367/5935/7157/10644	19
	GO:0045182	translation regulator activity	16/1171	59/17632	9.33738e-07	0.000143018	0.000125481	10658/8087/51247/80315/8637/10643/22849/1979/10642/23367/55095/5935/9148/2475/10644/23034	16
	GO:0001077	proximal promoter DNA-binding transcription activator activity, RNA polymerase II-specific	43/1171	298/17632	1.23251e-06	0.00016181	0.00014197	6925/6938/8609/4781/7546/4087/5079/2354/9464/6664/4775/23598/1316/1386/4209/6667/8929/80709/8626/7021/5458/1869/9480/23764/3239/5326/4520/6666/8576/2005/84969/8061/55810/10725/2299/221937/7030/7008/64710/51621/5324/2649/1385	43
	GO:0019888	protein phosphatase regulator activity	17/1171	80/17632	1.58513e-05	0.00182091	0.00159764	5507/5527/284352/5514/51400/5528/116224/808/221908/84687/65979/151987/114794/801/5524/11123/22853	17
	GO:0001078	proximal promoter DNA-binding transcription repressor activity, RNA polymerase II-specific	27/1171	169/17632	1.84522e-05	0.00188417	0.00165314	26137/122953/93986/5978/11279/55553/5396/51222/23040/6670/4204/463/6668/132625/23030/3199/5458/1869/128553/6097/8553/53335/5629/4799/57616/221937/571	27
	GO:0098918	structural constituent of synapse	7/1171	15/17632	2.24361e-05	0.00206187	0.00180905	8499/8927/1740/26059/1739/1741/26052	7
	GO:0030371	translation repressor activity	9/1171	26/17632	2.71158e-05	0.0022654	0.00198762	10658/51247/80315/8637/22849/1979/55095/5935/23034	9
	GO:0019211	phosphatase activator activity	7/1171	16/17632	3.75991e-05	0.00287947	0.0025264	10818/5527/5528/808/65979/801/5524	7
	GO:0140030	modification-dependent protein binding	23/1171	142/17632	6.02305e-05	0.0041037	0.00360052	10771/51147/3329/23468/165918/23133/23512/54454/54629/23476/8242/23030/3300/22823/3416/7128/5887/55793/6046/83932/55689/10943/11176	23
	GO:0004714	transmembrane receptor protein tyrosine kinase activity	14/1171	64/17632	6.25156e-05	0.0041037	0.00360052	4915/2045/3480/780/2043/2048/2321/3643/558/5156/22853/5979/4919/8828	14
	GO:0042393	histone binding	28/1171	195/17632	9.29681e-05	0.00523702	0.00459487	10771/79718/51147/23468/165918/7994/6595/23133/8028/8085/23512/54454/23476/8242/23030/4678/11198/6830/9960/22823/54828/6944/4302/6046/55689/10943/11176/9733	28
	GO:0008179	adenylate cyclase binding	6/1171	13/17632	9.68763e-05	0.00523702	0.00459487	10487/808/9590/117/801/9495	6
	GO:0072542	protein phosphatase activator activity	6/1171	13/17632	9.68763e-05	0.00523702	0.00459487	5527/5528/808/65979/801/5524	6
	GO:0004674	protein serine/threonine kinase activity	51/1171	455/17632	0.000169398	0.00864869	0.00758822	5063/1859/27347/114783/5592/5565/8445/10114/9201/9149/23476/5127/4215/6792/51701/998/140901/5128/8899/9344/9748/5261/8997/65267/51755/5290/905/5601/8576/57787/11011/9475/5598/10295/28996/818/9625/388228/5581/7046/2475/23097/22848/5608/1021/5563/204851/22853/2011/9024/208	51
	GO:0047485	protein N-terminus binding	18/1171	107/17632	0.000227268	0.0109926	0.00964471	79718/5501/7248/382/6839/8648/4204/25836/808/6811/10611/8202/5824/7157/6599/4647/84313/801	18
	GO:0019199	transmembrane receptor protein kinase activity	15/1171	81/17632	0.000253205	0.0116348	0.0102082	4915/2045/3480/780/2043/2048/2321/3643/558/7046/5156/22853/5979/4919/8828	15
	GO:0042813	Wnt-activated receptor activity	6/1171	16/17632	0.000380209	0.0166387	0.0145985	8322/7855/8321/7976/4040/4919	6
	GO:0043560	insulin receptor substrate binding	5/1171	11/17632	0.000422013	0.0176286	0.0154671	3480/5290/3643/5291/5295	5
	GO:0003779	actin binding	46/1171	421/17632	0.000605314	0.0241862	0.0212206	1756/57180/7414/10391/10487/3778/25802/1073/85358/4131/23499/4082/91010/147179/8976/85464/6711/7533/27/7114/10092/23164/27252/165904/10611/171024/2036/22998/84687/80206/6876/65979/23500/84168/161176/667/23022/5581/7111/121512/7170/4647/8851/4651/57553/54443	46
	GO:0004713	protein tyrosine kinase activity	24/1171	177/17632	0.000669882	0.024771	0.0217337	1859/8445/4915/9149/2045/3480/27/780/2043/3084/26127/2048/8576/2321/3643/558/11160/5608/5156/22853/1523/5979/4919/8828	24
	GO:0031625	ubiquitin protein ligase binding	34/1171	286/17632	0.000704996	0.024771	0.0217337	7323/7414/339745/3329/811/57142/1734/8322/4087/7874/4738/51701/7326/5036/7855/4654/23197/55719/6497/57379/10221/4804/25820/7157/26043/11160/9618/1741/8975/3093/10628/4055/8924/27101	34
	GO:0043548	phosphatidylinositol 3-kinase binding	8/1171	31/17632	0.000736059	0.024771	0.0217337	8660/3480/808/3643/558/5295/801/867	8
	GO:0003705	transcription factor activity, RNA polymerase II distal enhancer sequence-specific binding	17/1171	108/17632	0.000741567	0.024771	0.0217337	9839/463/4784/60468/1386/4209/4654/4990/5966/2296/5991/5629/7391/4779/2627/571/1385	17
	GO:0003713	transcription coactivator activity	37/1171	321/17632	0.000754721	0.024771	0.0217337	6671/7543/8609/51147/6760/7994/11030/5396/9500/6595/8085/9464/8648/9149/6664/1386/79960/4654/7021/5458/9968/2033/9219/2296/57492/10521/4520/6666/8202/28996/84159/6599/4335/10499/171023/607/55749	37
	GO:0050839	cell adhesion molecule binding	51/1171	486/17632	0.000798313	0.0252982	0.0221963	7082/7414/5789/10893/1016/25945/811/57142/28969/3479/7529/1501/53616/23670/23499/5770/5771/51400/9218/6711/6868/23164/9748/6811/3084/1004/8615/10611/6376/1005/23367/1500/10006/3481/5331/22854/4323/1829/9685/667/55379/1739/27044/4856/6387/8851/3675/2011/867/64837/54443	51
	GO:0044389	ubiquitin-like protein ligase binding	35/1171	301/17632	0.000884826	0.0265629	0.0233059	7323/7414/339745/3329/811/57142/1734/8322/4087/7874/4738/51701/7326/5036/7855/4654/23197/55719/6497/57379/10221/83737/4804/25820/7157/26043/11160/9618/1741/8975/3093/10628/4055/8924/27101	35
	GO:0032182	ubiquitin-like protein binding	15/1171	91/17632	0.000915408	0.0265629	0.0233059	54778/165918/550/64771/55084/23197/3300/57787/7128/58476/5887/26043/83932/8975/8924	15
	GO:0097718	disordered domain specific binding	8/1171	32/17632	0.000924932	0.0265629	0.0233059	4087/3736/1213/808/4926/8202/7157/801	8
	GO:0004721	phosphoprotein phosphatase activity	24/1171	182/17632	0.000997889	0.0277897	0.0243822	2070/2138/5789/5501/51496/23239/5507/5530/5770/5793/5771/85464/6305/5528/5534/1849/64419/1844/92609/993/51207/818/1739/5775	24
	GO:0004652	polynucleotide adenylyltransferase activity	5/1171	13/17632	0.00105091	0.0278766	0.0244585	64282/55603/56903/167153/11044	5
	GO:0005085	guanyl-nucleotide exchange factor activity	37/1171	327/17632	0.00106168	0.0278766	0.0244585	10818/9922/8660/23258/50618/2902/9732/163486/23096/57706/6711/6305/4684/9649/8997/26084/3084/64857/10565/117177/55188/26030/818/23229/51735/5906/55103/121512/23362/6655/801/5156/5979/79890/8924/2903/2676	37
	GO:0035326	enhancer binding	19/1171	133/17632	0.00125487	0.032034	0.0281061	6938/4087/6664/60468/1386/132625/7021/9968/5966/3239/8553/619279/7157/4779/2627/6599/571/1385/55749	19
	GO:0046935	1-phosphatidylinositol-3-kinase regulator activity	5/1171	14/17632	0.00154585	0.0383955	0.0336876	9655/8503/5295/9021/887	5
	GO:0017124	SH3 domain binding	18/1171	127/17632	0.00182163	0.0440547	0.0386529	9444/5063/85358/9732/1759/57706/10657/1809/6868/10006/57514/5883/63916/8030/64397/9495/867/6452	18
	GO:0017091	AU-rich element binding	7/1171	28/17632	0.00192551	0.045373	0.0398096	7072/1996/1995/80149/27303/22849/1994	7
	GO:0004659	prenyltransferase activity	5/1171	15/17632	0.0021929	0.0483445	0.0424167	5229/116150/79947/2342/29914	5
	GO:0050998	nitric-oxide synthase binding	5/1171	15/17632	0.0021929	0.0483445	0.0424167	1756/1759/808/26052/801	5
	GO:0001158	enhancer sequence-specific DNA binding	17/1171	119/17632	0.00220943	0.0483445	0.0424167	6664/60468/1386/132625/7021/9968/5966/3239/8553/619279/7157/4779/2627/6599/571/1385/55749	17
3018b
	ID	Description	GeneRatio	BgRatio	pvalue	p.adjust	qvalue	geneID	Count
	GO:0017124	SH3 domain binding	8/178	127/17632	4.44856e-05	0.0192622	0.0176069	92359/4137/85358/50944/102/6654/22941/30837	8
	GO:0008022	protein C-terminus binding	9/178	187/17632	0.000121108	0.0225305	0.0205943	85358/6857/1499/7874/50944/6456/10458/8554/10401	9
	GO:0051721	protein phosphatase 2A binding	4/178	29/17632	0.000195791	0.0225305	0.0205943	6198/4137/2029/596	4
	GO:0034452	dynactin binding	3/178	12/17632	0.000208134	0.0225305	0.0205943	4137/5048/23299	3
3019a
	ID	Description	GeneRatio	BgRatio	pvalue	p.adjust	qvalue	geneID	Count
	GO:0001228	DNA-binding transcription activator activity, RNA polymerase II-specific	106/1597	449/17632	1.056e-20	1.02749e-17	8.92596e-18	2002/4654/266743/1051/4211/4802/5080/4779/4208/6722/8576/1869/7629/3159/10725/7008/121340/51043/23261/1316/5452/4209/4613/2033/2355/2101/2649/6667/3206/1385/3607/4205/3223/4781/7023/8091/4303/60529/1961/64710/8013/5457/8928/10488/3091/81566/10664/7545/6689/3659/9480/5089/2118/5090/860/4094/51621/26145/10620/4775/23598/4656/3215/6495/93649/7849/136259/30812/9575/5454/3204/7161/6239/4774/5309/4520/…	106
	GO:0000982	transcription factor activity, RNA polymerase II proximal promoter sequence-specific DNA binding	100/1597	447/17632	7.5156e-18	3.65634e-15	3.17633e-15	23109/2002/266743/1051/4211/4802/5080/4208/6722/8576/23081/1869/10725/7008/121340/51043/23261/1316/26137/463/55553/5452/4209/4149/4613/5629/2101/2649/6667/3206/1385/3607/4205/3223/4781/7023/7832/8091/6615/64710/8013/5457/10488/3091/10664/7545/3659/9480/2118/860/4094/51621/26145/10620/4775/23598/4656/3215/6495/93649/7849/5454/3204/7161/4774/51341/9682/4204/5309/4520/146198/6721/4776/1874/128209/70…	100
	GO:0001077	proximal promoter DNA-binding transcription activator activity, RNA polymerase II-specific	75/1597	298/17632	1.31821e-16	4.2754e-14	3.71412e-14	2002/266743/1051/4211/4802/5080/4208/6722/8576/1869/10725/7008/121340/51043/23261/1316/5452/4209/4613/2101/2649/6667/3206/1385/3607/4205/3223/4781/7023/8091/64710/8013/5457/10488/3091/7545/3659/9480/2118/860/4094/51621/10620/4775/23598/4656/3215/6495/93649/7849/5454/3204/7161/4774/5309/4520/1874/10691/3169/6666/4782/1747/140690/2354/6925/5970/25833/7490/253738/3195/6657/4089/2302/367/3726	75
	GO:0003705	transcription factor activity, RNA polymerase II distal enhancer sequence-specific binding	34/1597	108/17632	4.3107e-11	1.04858e-08	9.1092e-09	4654/1051/4211/4779/4208/6722/3159/4784/463/4209/5629/405/5991/60468/1385/4205/3223/7023/5813/5457/389136/8928/3091/6689/7080/5090/10620/4656/3215/6495/3204/4772/5970/7391	34
	GO:0035326	enhancer binding	36/1597	133/17632	1.30647e-09	2.54239e-07	2.20862e-07	4802/4779/4208/3159/51043/1108/6601/9967/405/57459/6911/60468/1385/3223/5457/8928/6689/7080/5090/10620/3215/6605/9575/3204/619279/57658/8543/4088/4772/8861/10743/6603/3021/5970/4800/4841	36
	GO:0001158	enhancer sequence-specific DNA binding	32/1597	119/17632	1.26785e-08	2.05604e-06	1.78612e-06	4802/4779/4208/3159/51043/1108/6601/9967/57459/6911/60468/1385/3223/5457/6689/7080/5090/10620/3215/6605/9575/3204/619279/57658/8543/4772/8861/6603/3021/5970/4800/4841	32
	GO:0004674	protein serine/threonine kinase activity	76/1597	455/17632	1.1324e-07	1.50609e-05	1.30836e-05	2932/50488/122011/65125/56924/1453/375449/8576/9149/1859/8573/9344/818/1452/11011/1263/246330/4215/5602/5127/5218/6733/10295/23049/6792/204851/57538/1020/5292/53944/93/8091/5566/5681/11040/57551/4296/998/5604/51765/2965/816/904/8986/7204/22848/9578/23476/6198/23387/1456/5579/10000/5261/23178/84446/85366/84254/114783/415116/7150/203447/57787/9024/2870/8408/896/10290/9175/3985/51701/5609/1025/83694…	76
	GO:0022843	voltage-gated cation channel activity	34/1597	143/17632	1.2383e-07	1.50609e-05	1.30836e-05	219527/775/784/2904/777/1268/3737/3778/23630/3749/3736/10369/2906/782/1020/3747/3746/59284/776/23416/3763/30819/57657/9424/9254/3760/3767/23704/3759/9132/27133/23415/3742/3777	34
	GO:0000980	RNA polymerase II distal enhancer sequence-specific DNA binding	27/1597	100/17632	1.55964e-07	1.68614e-05	1.46479e-05	4802/4779/4208/1108/6601/9967/57459/6911/60468/1385/3223/5457/6689/7080/5090/10620/3215/6605/9575/3204/57658/4772/6603/3021/5970/4800/4841	27
	GO:0030371	translation repressor activity	12/1597	26/17632	8.45899e-07	8.2306e-05	7.15007e-05	22849/23034/131405/132864/56853/64506/5813/8637/400961/10658/5914/1979	12
	GO:0001227	DNA-binding transcription repressor activity, RNA polymerase II-specific	49/1597	267/17632	1.34133e-06	0.000118647	0.000103071	1051/5080/23081/1869/26137/463/55553/2077/4149/84295/5629/8242/2101/60468/3607/5813/7832/8091/6615/3090/10664/11278/23119/85508/26145/4775/604/51341/9682/4204/57659/146198/54039/6721/4776/1874/128209/5396/11279/51385/83482/255877/4084/5970/2309/467/23186/7227/6926	49
	GO:0003779	actin binding	68/1597	421/17632	1.80204e-06	0.000146115	0.000126933	135138/9788/84687/6711/6640/8941/25924/55607/1605/81/87/832/3778/1496/6710/1729/10163/1072/2036/57731/65108/85458/85358/27252/23499/7408/4771/829/4478/199953/171024/2039/4130/816/6876/5216/91010/147179/4301/667/4647/22846/1938/92154/201191/4649/10095/10611/9275/3636/10755/7168/399687/54617/81873/23026/4430/8851/11346/1627/4137/7140/79805/3208/63876/3092/2318/23500	68
	GO:0001205	distal enhancer DNA-binding transcription activator activity, RNA polymerase II-specific	14/1597	38/17632	2.83277e-06	0.000212022	0.000184188	4779/4208/3159/4209/4205/5457/8928/6689/5090/10620/3215/6495/4772/5970	14
	GO:0008022	protein C-terminus binding	37/1597	187/17632	4.3317e-06	0.000301053	0.00026153	54715/9223/1742/58526/55607/6310/2033/7874/4691/6667/6714/4863/160/7329/10612/85358/55137/481/23119/3839/22919/5604/10413/4301/4926/23215/667/57658/6721/3767/6925/10458/22924/50944/10401/51440/3777	37
	GO:0005244	voltage-gated ion channel activity	38/1597	199/17632	7.74629e-06	0.000458508	0.000398314	219527/775/784/2904/777/1268/3737/3778/6334/23630/3749/1184/3736/10369/2906/782/1020/3747/6327/3746/59284/6324/776/23416/3763/30819/57657/9424/9254/3760/3767/23704/3759/9132/27133/23415/3742/3777	38
	GO:0022832	voltage-gated channel activity	38/1597	199/17632	7.74629e-06	0.000458508	0.000398314	219527/775/784/2904/777/1268/3737/3778/6334/23630/3749/1184/3736/10369/2906/782/1020/3747/6327/3746/59284/6324/776/23416/3763/30819/57657/9424/9254/3760/3767/23704/3759/9132/27133/23415/3742/3777	38
	GO:0000900	translation repressor activity, mRNA regulatory element binding	8/1597	14/17632	8.12022e-06	0.000458508	0.000398314	22849/132864/56853/64506/5813/400961/10658/5914	8
	GO:0005249	voltage-gated potassium channel activity	22/1597	88/17632	8.48216e-06	0.000458508	0.000398314	219527/3737/3778/23630/3749/3736/3747/3746/23416/3763/30819/57657/9424/3760/3767/23704/3759/9132/27133/23415/3742/3777	22
	GO:0045182	translation regulator activity	17/1597	59/17632	1.18405e-05	0.00060636	0.000526756	22849/10642/23034/131405/132864/23367/56853/9513/64506/5813/8637/9811/400961/10658/6203/5914/1979	17
	GO:0050321	tau-protein kinase activity	8/1597	15/17632	1.6015e-05	0.000779127	0.000676842	2932/1453/1020/23387/5261/84446/57787/9024	8
	GO:0031490	chromatin DNA binding	26/1597	119/17632	1.85521e-05	0.000859581	0.000746734	4654/23135/6722/1108/81/6601/56981/5469/2033/57459/8091/51780/10664/7067/10891/4656/604/6605/9575/79977/4088/6603/3021/5914/5970/2309	26
	GO:0046873	metal ion transmembrane transporter activity	67/1597	444/17632	2.1641e-05	0.000957121	0.000831469	219527/775/784/54795/2904/777/1268/3737/478/56704/3778/6334/23630/482/3749/27112/7782/3736/10369/2906/6538/782/1020/3747/358/481/5663/6327/3746/59284/6324/776/90550/23416/7781/254428/3763/6526/41/57468/6560/30819/491/162514/348938/57657/9424/22821/9254/6536/8884/3760/3767/23704/6506/3759/9132/27133/5138/23415/3742/388662/55515/3777/114780/6535/9962	67
	GO:0003713	transcription coactivator activity	52/1597	321/17632	2.64429e-05	0.00111865	0.000971791	4654/56970/4802/58508/9149/3159/8085/81/87/6601/4149/5469/2033/9967/405/9794/6671/4863/4205/10432/5457/10472/57805/6874/7067/5453/84193/10891/10413/10521/607/7543/6605/93649/10499/5454/51147/4520/5579/23286/57658/4776/10691/6666/9441/5396/6603/6602/6257/5916/5914/3726	52
	GO:0005261	cation channel activity	51/1597	320/17632	4.88421e-05	0.00198014	0.00172019	219527/775/784/54795/2904/777/1268/3737/56704/3778/6334/23630/3749/27112/3736/10369/2906/782/1020/3747/358/5663/6327/3746/59284/6324/776/90550/23416/3763/57156/41/30819/162514/57657/9424/55362/22821/9254/3760/3767/23704/3759/9132/27133/5138/23415/3742/55515/3777/114780	51
	GO:0042393	histone binding	35/1597	195/17632	6.67838e-05	0.00259923	0.002258	8193/23038/23081/58508/10771/9958/11176/8085/8125/8110/84295/23133/8242/57680/8028/8019/4302/5252/23476/9682/285051/51147/5579/79685/1164/140690/54617/4678/1106/54454/114825/6046/4300/9025/10943	35
	GO:0090079	translation regulator activity, nucleic acid binding	10/1597	27/17632	7.21597e-05	0.00270044	0.00234592	22849/132864/23367/56853/64506/5813/9811/400961/10658/5914	10
	GO:0004714	transmembrane receptor protein tyrosine kinase activity	16/1597	64/17632	0.000139936	0.00503079	0.00437034	2260/5159/3480/8828/558/1949/2049/780/2043/1436/8829/2048/5979/4915/1944/2046	16
	GO:0035035	histone acetyltransferase binding	10/1597	29/17632	0.000144771	0.00503079	0.00437034	1051/5080/6667/1385/4205/8013/3091/93649/51341/4520	10
	GO:0001078	proximal promoter DNA-binding transcription repressor activity, RNA polymerase II-specific	30/1597	169/17632	0.000261726	0.00863963	0.0075054	1051/23081/1869/26137/463/55553/4149/5629/2101/3607/7832/8091/6615/10664/26145/51341/9682/4204/146198/6721/4776/1874/128209/5396/11279/4084/5970/467/23186/6926	30
	GO:0004713	protein tyrosine kinase activity	31/1597	177/17632	0.000267009	0.00863963	0.0075054	7750/8576/9542/2260/9149/1859/5159/3480/8828/1947/6714/558/1949/2049/5604/780/2043/8822/91461/1436/1523/8829/5753/2253/7006/2048/5979/4915/1944/5609/2046	31
	GO:0019199	transmembrane receptor protein kinase activity	18/1597	81/17632	0.00027526	0.00863963	0.0075054	2260/5159/3480/8828/558/93/1949/2049/780/2043/1436/8829/2048/5979/4915/1944/91/2046	18
	GO:0050839	cell adhesion molecule binding	67/1597	486/17632	0.000336625	0.0102355	0.00889178	22859/1500/9379/11273/56924/1453/6711/57451/10006/81/87/55833/23647/153090/832/22854/1496/1016/6387/23367/6714/7458/10163/4185/54413/64403/5499/23499/7408/10893/5663/829/1009/4478/22919/57555/3678/4323/55714/8407/5216/8482/4301/667/1525/3481/6376/83874/23670/1938/10611/10755/1001/10458/114990/4430/8851/26011/1627/6642/9217/1289/5818/53616/6159/10598/4854	67
	GO:0070888	E-box binding	13/1597	50/17632	0.00038338	0.0113039	0.00981992	4654/4149/7023/6615/3091/85508/4656/84913/9575/6721/6925/56938/4841	13
	GO:0042826	histone deacetylase binding	22/1597	112/17632	0.000399755	0.01144	0.00993817	23038/1051/4208/6722/51043/1108/4209/9734/84295/166968/6667/3206/4205/7023/3090/3091/93649/5883/5914/10014/5970/7391	22
	GO:0046875	ephrin receptor binding	9/1597	27/17632	0.000416049	0.0114734	0.00996712	1947/6714/1020/1946/1949/2043/56899/8851/1944	9
	GO:0051010	microtubule plus-end binding	7/1597	17/17632	0.000424503	0.0114734	0.00996712	5048/6786/22919/11004/4926/667/22924	7
	GO:0015631	tubulin binding	48/1597	325/17632	0.000497259	0.0130438	0.0113314	135138/56896/58497/3801/9181/1605/5536/55342/127829/5048/54462/6786/84295/2597/25999/2620/85458/4134/23499/10749/57551/22919/10891/4130/827/11004/81551/51673/6902/29072/4926/667/23710/5621/1808/84446/55920/440193/403/54617/23637/8851/4137/22924/9217/57787/3832/2622	48
	GO:0015079	potassium ion transmembrane transporter activity	28/1597	160/17632	0.000523458	0.0130438	0.0113314	219527/3737/478/3778/23630/482/3749/3736/3747/358/481/3746/23416/3763/57468/6560/30819/57657/9424/3760/3767/23704/3759/9132/27133/23415/3742/3777	28
	GO:0008093	cytoskeletal adaptor activity	6/1597	13/17632	0.00053623	0.0130438	0.0113314	286/23299/4130/636/10152/10458	6
	GO:0072542	protein phosphatase activator activity	6/1597	13/17632	0.00053623	0.0130438	0.0113314	5528/26229/5529/5526/808/5524	6
	GO:0043425	bHLH transcription factor binding	9/1597	28/17632	0.000564251	0.0133906	0.0116327	6667/7329/8928/860/64375/4088/6925/4294/7391	9
	GO:0030374	nuclear receptor transcription coactivator activity	15/1597	66/17632	0.000674423	0.0156241	0.013573	56970/3159/81/87/5469/9967/10432/57805/7067/10891/10499/5579/57658/5916/5914	15
	GO:0005267	potassium channel activity	23/1597	124/17632	0.000697619	0.0157856	0.0137133	219527/3737/3778/23630/3749/3736/3747/358/3746/23416/3763/30819/57657/9424/3760/3767/23704/3759/9132/27133/23415/3742/3777	23
	GO:0044325	ion channel binding	23/1597	125/17632	0.000783112	0.0173175	0.015044	219527/22999/286/6640/55607/81/87/23630/1729/6714/57120/3747/3746/6324/23327/30819/140730/808/5621/3767/23704/27133/2907	23
	GO:0022839	ion gated channel activity	49/1597	342/17632	0.000870053	0.0184326	0.0160127	219527/775/784/54795/2904/777/1268/1742/3737/56704/3778/6334/23630/3749/27112/1184/2895/3736/10369/2906/782/1020/3747/358/6327/3746/59284/6324/776/23416/3763/57156/41/30819/57657/9424/55362/22821/203859/9254/3760/3767/23704/3759/9132/27133/23415/3742/3777	49
	GO:0000983	transcription factor activity, RNA polymerase II core promoter sequence-specific DNA binding	8/1597	24/17632	0.000871426	0.0184326	0.0160127	4208/6722/4149/6874/5081/4088/5451/5970	8
	GO:0035254	glutamate receptor binding	12/1597	48/17632	0.00093192	0.0192927	0.01676	1740/1742/2319/10369/85358/808/388336/5621/8851/50944/1813/3092	12
	GO:0033613	activating transcription factor binding	16/1597	76/17632	0.00109938	0.0222854	0.0193597	51564/4208/4209/9079/2033/6911/1385/4205/84193/10413/84913/51341/4088/8861/5970/6926	16
	GO:0004407	histone deacetylase activity	11/1597	44/17632	0.00150567	0.0297691	0.025861	51564/55869/1108/9734/51317/23309/51548/1107/79685/10014/23186	11
	GO:0022836	gated channel activity	49/1597	351/17632	0.00152976	0.0297691	0.025861	219527/775/784/54795/2904/777/1268/1742/3737/56704/3778/6334/23630/3749/27112/1184/2895/3736/10369/2906/782/1020/3747/358/6327/3746/59284/6324/776/23416/3763/57156/41/30819/57657/9424/55362/22821/203859/9254/3760/3767/23704/3759/9132/27133/23415/3742/3777	49
	GO:0035255	ionotropic glutamate receptor binding	9/1597	32/17632	0.00164519	0.0313876	0.027267	1740/1742/2319/10369/85358/388336/8851/50944/1813	9
	GO:0017154	semaphorin receptor activity	5/1597	11/17632	0.001756	0.0328575	0.0285439	8828/10154/5364/8829/5361	5
	GO:0033558	protein deacetylase activity	11/1597	45/17632	0.00183227	0.0336377	0.0292217	51564/55869/1108/9734/51317/23309/51548/1107/79685/10014/23186	11
	GO:0019211	phosphatase activator activity	6/1597	16/17632	0.00197247	0.0348948	0.0303138	5528/26229/5529/5526/808/5524	6
	GO:0042800	histone methyltransferase activity (H3-K4 specific)	6/1597	16/17632	0.00197247	0.0348948	0.0303138	9739/58508/8085/9757/84193/23067	6
	GO:0005251	delayed rectifier potassium channel activity	9/1597	33/17632	0.00208283	0.0361892	0.0314382	3737/23630/3749/3736/3747/3746/23704/9132/3742	9
	GO:0015267	channel activity	61/1597	467/17632	0.00228887	0.0390715	0.0339421	219527/775/784/54795/2904/777/1268/1742/3737/361/56704/3778/6334/23630/3749/27112/1184/2895/3736/10369/2906/782/1020/3747/358/5663/6327/3746/59284/6324/776/90550/23416/80131/3763/57156/41/596/30819/162514/57657/9424/55362/22821/203859/9254/3760/3767/23704/3759/9132/27133/5138/2697/23415/10452/3742/55515/3777/114780/84134	61
	GO:0022803	passive transmembrane transporter activity	61/1597	468/17632	0.00240593	0.0403616	0.0350628	219527/775/784/54795/2904/777/1268/1742/3737/361/56704/3778/6334/23630/3749/27112/1184/2895/3736/10369/2906/782/1020/3747/358/5663/6327/3746/59284/6324/776/90550/23416/80131/3763/57156/41/596/30819/162514/57657/9424/55362/22821/203859/9254/3760/3767/23704/3759/9132/27133/5138/2697/23415/10452/3742/55515/3777/114780/84134	61
	GO:0008013	beta-catenin binding	16/1597	82/17632	0.00252869	0.041702	0.0362273	2932/9739/23135/2033/55966/57680/4303/8945/5663/51684/607/1525/57658/4088/2309/367	16
	GO:0071889	14-3-3 protein binding	8/1597	28/17632	0.00265553	0.0424044	0.0368375	51564/153090/6733/171024/7538/79567/55633/4659	8
	GO:0001047	core promoter binding	11/1597	47/17632	0.00265845	0.0424044	0.0368375	1051/5080/11176/56981/26523/5469/7343/30812/5451/3021/2637	11
	GO:0034452	dynactin binding	5/1597	12/17632	0.00278695	0.0435042	0.0377929	2932/5048/23299/636/4137	5
	GO:0005005	transmembrane-ephrin receptor activity	6/1597	17/17632	0.00281682	0.0435042	0.0377929	1949/2049/2043/2048/1944/2046	6
	GO:0060589	nucleoside-triphosphatase regulator activity	48/1597	353/17632	0.00290577	0.0441767	0.0383772	22999/96459/3267/115704/64744/8831/9901/132864/153090/482/116988/3300/85360/57186/23365/28964/116986/481/1124/5216/5364/84220/115703/29/9905/285190/57584/22821/8829/83874/92154/727851/4649/84364/158763/23637/54206/23380/5296/55633/9912/9024/3268/79658/10113/140885/85397/10598	48
	GO:0001221	transcription cofactor binding	10/1597	41/17632	0.00297017	0.0444611	0.0386242	3068/1385/8013/6495/51341/4772/7003/10458/2309/1025	10
	GO:0005216	ion channel activity	56/1597	427/17632	0.00309576	0.045639	0.0396475	219527/775/784/54795/2904/777/1268/1742/3737/56704/3778/6334/23630/3749/27112/1184/2895/3736/10369/2906/782/1020/3747/358/5663/6327/3746/59284/6324/776/90550/23416/80131/3763/57156/41/30819/162514/57657/9424/55362/22821/203859/9254/3760/3767/23704/3759/9132/27133/5138/23415/3742/55515/3777/114780	56
	GO:0070412	R-SMAD binding	7/1597	23/17632	0.00329754	0.047667	0.0414092	5080/51592/8928/93649/4088/4089/753	7
	GO:0005262	calcium channel activity	21/1597	123/17632	0.00335261	0.047667	0.0414092	775/784/54795/2904/777/1268/56704/27112/10369/2906/782/1020/5663/59284/776/90550/162514/22821/9254/5138/114780	21
	GO:0035198	miRNA binding	8/1597	29/17632	0.00338029	0.047667	0.0414092	26523/131405/23264/5936/84872/79727/192670/6657	8
3019b
	ID	Description	GeneRatio	BgRatio	pvalue	p.adjust	qvalue	geneID	Count
	GO:0001228	DNA-binding transcription activator activity, RNA polymerase II-specific	14/108	449/17632	6.20687e-07	0.000178137	0.000163339	51176/1482/5090/4761/5326/9935/5324/9575/367/4286/4520/6095/10620/89884	14
	GO:0001077	proximal promoter DNA-binding transcription activator activity, RNA polymerase II-specific	9/108	298/17632	9.03103e-05	0.00890561	0.00816579	51176/1482/5326/9935/5324/367/4286/4520/10620	9
	GO:0000982	transcription factor activity, RNA polymerase II proximal promoter sequence-specific DNA binding	11/108	447/17632	9.309e-05	0.00890561	0.00816579	51176/23528/1482/9421/5326/9935/5324/367/4286/4520/10620	11
	GO:0035326	enhancer binding	6/108	133/17632	0.000167728	0.0120345	0.0110347	51176/23528/5090/9575/9112/10620	6
	GO:0000980	RNA polymerase II distal enhancer sequence-specific DNA binding	5/108	100/17632	0.000372666	0.0213911	0.019614	23528/5090/9575/9112/10620	5
	GO:0003705	transcription factor activity, RNA polymerase II distal enhancer sequence-specific binding	5/108	108/17632	0.000530835	0.0253916	0.0232822	51176/1482/5090/4286/10620	5
	GO:0008266	poly(U) RNA binding	3/108	30/17632	0.000804426	0.0295883	0.0271303	124540/5935/219988	3
	GO:0001158	enhancer sequence-specific DNA binding	5/108	119/17632	0.000824762	0.0295883	0.0271303	23528/5090/9575/9112/10620	5
	GO:0008187	poly-pyrimidine tract binding	3/108	33/17632	0.0010667	0.034016	0.0311902	124540/5935/219988	3
	GO:0005388	calcium-transporting ATPase activity	2/108	10/17632	0.00161998	0.0464934	0.0426311	491/490	2
3020a
	ID	Description	GeneRatio	BgRatio	pvalue	p.adjust	qvalue	geneID	Count
	GO:0000982	transcription factor activity, RNA polymerase II proximal promoter sequence-specific DNA binding	29/292	447/17632	3.86382e-10	2.01691e-07	1.74889e-07	7050/4089/51043/7101/23186/4929/4613/1869/4211/8626/3223/51341/6664/5087/4149/5452/7023/84667/1051/5457/6722/6659/138151/6688/2354/5309/4656/4782/64919	29
	GO:0001077	proximal promoter DNA-binding transcription activator activity, RNA polymerase II-specific	23/292	298/17632	1.01701e-09	2.6544e-07	2.30166e-07	4089/51043/7101/4929/4613/1869/4211/8626/3223/6664/5087/5452/7023/1051/5457/6722/6659/6688/2354/5309/4656/4782/64919	23
	GO:0001228	DNA-binding transcription activator activity, RNA polymerase II-specific	25/292	449/17632	1.32997e-07	2.31415e-05	2.00662e-05	4089/51043/7101/4929/4613/1869/4211/9575/8626/3223/6664/5087/5452/7023/1051/5457/6722/6659/22887/6688/2354/5309/4656/4782/64919	25
	GO:0003705	transcription factor activity, RNA polymerase II distal enhancer sequence-specific binding	10/292	108/17632	1.23299e-05	0.00160905	0.00139523	4784/4211/3223/7023/1051/5457/6722/6688/7392/4656	10
	GO:0001227	DNA-binding transcription repressor activity, RNA polymerase II-specific	15/292	267/17632	4.12163e-05	0.00430298	0.00373116	7050/7101/23186/3720/1869/23119/27022/83482/51341/4149/84667/1051/84295/138151/6688	15
	GO:0042826	histone deacetylase binding	9/292	112/17632	0.000102548	0.00892165	0.00773605	51043/5914/7101/9112/7023/1051/84295/6722/138151	9
	GO:0035254	glutamate receptor binding	6/292	48/17632	0.000134025	0.00999442	0.00866626	4734/50944/1742/85358/5335/388336	6
	GO:0035255	ionotropic glutamate receptor binding	5/292	32/17632	0.000167983	0.0109609	0.00950428	4734/50944/1742/85358/388336	5
	GO:0003713	transcription coactivator activity	15/292	321/17632	0.00031529	0.0182868	0.0158567	5469/5914/283149/56970/8721/133522/9112/8085/9049/6664/4149/63976/29998/5457/6659	15
	GO:0001078	proximal promoter DNA-binding transcription repressor activity, RNA polymerase II-specific	10/292	169/17632	0.000525507	0.0274315	0.0237861	7050/7101/23186/1869/51341/4149/84667/1051/138151/6688	10
	GO:0001158	enhancer sequence-specific DNA binding	8/292	119/17632	0.000824179	0.0384463	0.0333371	51043/57459/9112/9575/3223/6664/5457/6688	8
	GO:0032813	tumor necrosis factor receptor superfamily binding	5/292	46/17632	0.00094662	0.0384463	0.0333371	356/4050/9577/153090/8837	5
	GO:0090079	translation regulator activity, nucleic acid binding	4/292	27/17632	0.000957474	0.0384463	0.0333371	5914/56853/10658/9811	4
3020b
	ID	Description	GeneRatio	BgRatio	pvalue	p.adjust	qvalue	geneID	Count
	GO:0001228	DNA-binding transcription activator activity, RNA polymerase II-specific	14/108	449/17632	6.20687e-07	0.000178137	0.000163339	5090/51176/4761/1482/5326/9935/5324/9575/367/4286/4520/6095/10620/89884	14
	GO:0001077	proximal promoter DNA-binding transcription activator activity, RNA polymerase II-specific	9/108	298/17632	9.03103e-05	0.00890561	0.00816579	51176/1482/5326/9935/5324/367/4286/4520/10620	9
	GO:0000982	transcription factor activity, RNA polymerase II proximal promoter sequence-specific DNA binding	11/108	447/17632	9.309e-05	0.00890561	0.00816579	9421/23528/51176/1482/5326/9935/5324/367/4286/4520/10620	11
	GO:0035326	enhancer binding	6/108	133/17632	0.000167728	0.0120345	0.0110347	5090/23528/51176/9575/9112/10620	6
	GO:0000980	RNA polymerase II distal enhancer sequence-specific DNA binding	5/108	100/17632	0.000372666	0.0213911	0.019614	5090/23528/9575/9112/10620	5
	GO:0003705	transcription factor activity, RNA polymerase II distal enhancer sequence-specific binding	5/108	108/17632	0.000530835	0.0253916	0.0232822	5090/51176/1482/4286/10620	5
	GO:0008266	poly(U) RNA binding	3/108	30/17632	0.000804426	0.0295883	0.0271303	5935/124540/219988	3
	GO:0001158	enhancer sequence-specific DNA binding	5/108	119/17632	0.000824762	0.0295883	0.0271303	5090/23528/9575/9112/10620	5
	GO:0008187	poly-pyrimidine tract binding	3/108	33/17632	0.0010667	0.034016	0.0311902	5935/124540/219988	3
	GO:0005388	calcium-transporting ATPase activity	2/108	10/17632	0.00161998	0.0464934	0.0426311	490/491	2
3021a
	ID	Description	GeneRatio	BgRatio	pvalue	p.adjust	qvalue	geneID	Count
	GO:0000982	transcription factor activity, RNA polymerase II proximal promoter sequence-specific DNA binding	29/292	447/17632	3.86382e-10	2.01691e-07	1.74889e-07	4929/23186/7050/51043/1869/7101/4089/4613/4211/8626/3223/51341/6664/5087/4149/5452/7023/84667/5457/1051/138151/6722/6659/6688/5309/2354/4656/4782/64919	29
	GO:0001077	proximal promoter DNA-binding transcription activator activity, RNA polymerase II-specific	23/292	298/17632	1.01701e-09	2.6544e-07	2.30166e-07	4929/51043/1869/7101/4089/4613/4211/8626/3223/6664/5087/5452/7023/5457/1051/6722/6659/6688/5309/2354/4656/4782/64919	23
	GO:0001228	DNA-binding transcription activator activity, RNA polymerase II-specific	25/292	449/17632	1.32997e-07	2.31415e-05	2.00662e-05	4929/51043/1869/7101/4089/4613/4211/9575/8626/3223/6664/5087/5452/7023/5457/1051/6722/6659/22887/6688/5309/2354/4656/4782/64919	25
	GO:0003705	transcription factor activity, RNA polymerase II distal enhancer sequence-specific binding	10/292	108/17632	1.23299e-05	0.00160905	0.00139523	4784/4211/3223/7023/5457/1051/6722/6688/7392/4656	10
	GO:0001227	DNA-binding transcription repressor activity, RNA polymerase II-specific	15/292	267/17632	4.12163e-05	0.00430298	0.00373116	23186/7050/1869/7101/3720/23119/27022/83482/51341/4149/84667/1051/138151/84295/6688	15
	GO:0042826	histone deacetylase binding	9/292	112/17632	0.000102548	0.00892165	0.00773605	51043/5914/7101/9112/7023/1051/138151/6722/84295	9
	GO:0035254	glutamate receptor binding	6/292	48/17632	0.000134025	0.00999442	0.00866626	4734/50944/1742/85358/5335/388336	6
	GO:0035255	ionotropic glutamate receptor binding	5/292	32/17632	0.000167983	0.0109609	0.00950428	4734/50944/1742/85358/388336	5
	GO:0003713	transcription coactivator activity	15/292	321/17632	0.00031529	0.0182868	0.0158567	283149/133522/8721/5914/8085/56970/9112/5469/9049/6664/4149/63976/29998/5457/6659	15
	GO:0001078	proximal promoter DNA-binding transcription repressor activity, RNA polymerase II-specific	10/292	169/17632	0.000525507	0.0274315	0.0237861	23186/7050/1869/7101/51341/4149/84667/1051/138151/6688	10
	GO:0001158	enhancer sequence-specific DNA binding	8/292	119/17632	0.000824179	0.0384463	0.0333371	51043/57459/9112/9575/3223/6664/5457/6688	8
	GO:0032813	tumor necrosis factor receptor superfamily binding	5/292	46/17632	0.00094662	0.0384463	0.0333371	356/4050/9577/153090/8837	5
	GO:0090079	translation regulator activity, nucleic acid binding	4/292	27/17632	0.000957474	0.0384463	0.0333371	56853/5914/10658/9811	4
3021b
	ID	Description	GeneRatio	BgRatio	pvalue	p.adjust	qvalue	geneID	Count
	GO:0001228	DNA-binding transcription activator activity, RNA polymerase II-specific	14/108	449/17632	6.20687e-07	0.000178137	0.000163339	5326/51176/5090/1482/9935/4761/5324/9575/367/4286/4520/6095/10620/89884	14
	GO:0001077	proximal promoter DNA-binding transcription activator activity, RNA polymerase II-specific	9/108	298/17632	9.03103e-05	0.00890561	0.00816579	5326/51176/1482/9935/5324/367/4286/4520/10620	9
	GO:0000982	transcription factor activity, RNA polymerase II proximal promoter sequence-specific DNA binding	11/108	447/17632	9.309e-05	0.00890561	0.00816579	5326/51176/23528/1482/9421/9935/5324/367/4286/4520/10620	11
	GO:0035326	enhancer binding	6/108	133/17632	0.000167728	0.0120345	0.0110347	51176/23528/5090/9575/9112/10620	6
	GO:0000980	RNA polymerase II distal enhancer sequence-specific DNA binding	5/108	100/17632	0.000372666	0.0213911	0.019614	23528/5090/9575/9112/10620	5
	GO:0003705	transcription factor activity, RNA polymerase II distal enhancer sequence-specific binding	5/108	108/17632	0.000530835	0.0253916	0.0232822	51176/5090/1482/4286/10620	5
	GO:0008266	poly(U) RNA binding	3/108	30/17632	0.000804426	0.0295883	0.0271303	5935/124540/219988	3
	GO:0001158	enhancer sequence-specific DNA binding	5/108	119/17632	0.000824762	0.0295883	0.0271303	23528/5090/9575/9112/10620	5
	GO:0008187	poly-pyrimidine tract binding	3/108	33/17632	0.0010667	0.034016	0.0311902	5935/124540/219988	3
	GO:0005388	calcium-transporting ATPase activity	2/108	10/17632	0.00161998	0.0464934	0.0426311	490/491	2
3022b
	ID	Description	GeneRatio	BgRatio	pvalue	p.adjust	qvalue	geneID	Count
	GO:0001228	DNA-binding transcription activator activity, RNA polymerase II-specific	14/108	449/17632	6.20687e-07	0.000178137	0.000163339	5090/51176/1482/4761/5326/9935/5324/9575/367/4286/4520/6095/10620/89884	14
	GO:0001077	proximal promoter DNA-binding transcription activator activity, RNA polymerase II-specific	9/108	298/17632	9.03103e-05	0.00890561	0.00816579	51176/1482/5326/9935/5324/367/4286/4520/10620	9
	GO:0000982	transcription factor activity, RNA polymerase II proximal promoter sequence-specific DNA binding	11/108	447/17632	9.309e-05	0.00890561	0.00816579	23528/9421/51176/1482/5326/9935/5324/367/4286/4520/10620	11
	GO:0035326	enhancer binding	6/108	133/17632	0.000167728	0.0120345	0.0110347	23528/5090/51176/9575/9112/10620	6
	GO:0000980	RNA polymerase II distal enhancer sequence-specific DNA binding	5/108	100/17632	0.000372666	0.0213911	0.019614	23528/5090/9575/9112/10620	5
	GO:0003705	transcription factor activity, RNA polymerase II distal enhancer sequence-specific binding	5/108	108/17632	0.000530835	0.0253916	0.0232822	5090/51176/1482/4286/10620	5
	GO:0008266	poly(U) RNA binding	3/108	30/17632	0.000804426	0.0295883	0.0271303	5935/124540/219988	3
	GO:0001158	enhancer sequence-specific DNA binding	5/108	119/17632	0.000824762	0.0295883	0.0271303	23528/5090/9575/9112/10620	5
	GO:0008187	poly-pyrimidine tract binding	3/108	33/17632	0.0010667	0.034016	0.0311902	5935/124540/219988	3
	GO:0005388	calcium-transporting ATPase activity	2/108	10/17632	0.00161998	0.0464934	0.0426311	490/491	2
3023a
	ID	Description	GeneRatio	BgRatio	pvalue	p.adjust	qvalue	geneID	Count
	GO:0001228	DNA-binding transcription activator activity, RNA polymerase II-specific	15/164	449/17632	2.00728e-05	0.00824994	0.00745864	6496/4613/253738/266743/7799/8626/2908/4208/5452/2637/90993/64919/4802/2119/3198	15
3023b
	ID	Description	GeneRatio	BgRatio	pvalue	p.adjust	qvalue	geneID	Count
	GO:0001228	DNA-binding transcription activator activity, RNA polymerase II-specific	14/108	449/17632	6.20687e-07	0.000178137	0.000163339	51176/1482/9935/5090/4761/5326/5324/9575/367/4286/4520/6095/10620/89884	14
	GO:0001077	proximal promoter DNA-binding transcription activator activity, RNA polymerase II-specific	9/108	298/17632	9.03103e-05	0.00890561	0.00816579	51176/1482/9935/5326/5324/367/4286/4520/10620	9
	GO:0000982	transcription factor activity, RNA polymerase II proximal promoter sequence-specific DNA binding	11/108	447/17632	9.309e-05	0.00890561	0.00816579	23528/51176/1482/9935/9421/5326/5324/367/4286/4520/10620	11
	GO:0035326	enhancer binding	6/108	133/17632	0.000167728	0.0120345	0.0110347	23528/51176/5090/9575/9112/10620	6
	GO:0000980	RNA polymerase II distal enhancer sequence-specific DNA binding	5/108	100/17632	0.000372666	0.0213911	0.019614	23528/5090/9575/9112/10620	5
	GO:0003705	transcription factor activity, RNA polymerase II distal enhancer sequence-specific binding	5/108	108/17632	0.000530835	0.0253916	0.0232822	51176/1482/5090/4286/10620	5
	GO:0008266	poly(U) RNA binding	3/108	30/17632	0.000804426	0.0295883	0.0271303	124540/5935/219988	3
	GO:0001158	enhancer sequence-specific DNA binding	5/108	119/17632	0.000824762	0.0295883	0.0271303	23528/5090/9575/9112/10620	5
	GO:0008187	poly-pyrimidine tract binding	3/108	33/17632	0.0010667	0.034016	0.0311902	124540/5935/219988	3
	GO:0005388	calcium-transporting ATPase activity	2/108	10/17632	0.00161998	0.0464934	0.0426311	491/490	2
3024a
	ID	Description	GeneRatio	BgRatio	pvalue	p.adjust	qvalue	geneID	Count
	GO:0001228	DNA-binding transcription activator activity, RNA polymerase II-specific	31/341	449/17632	9.50159e-10	5.42541e-07	5.15086e-07	6925/2313/7101/23125/4089/63974/1869/23435/3223/8609/1051/1482/5452/6689/51043/3726/2306/6656/1628/4009/6664/4205/6722/5457/22887/4779/8929/4656/3234/6667/6659	31
	GO:0001077	proximal promoter DNA-binding transcription activator activity, RNA polymerase II-specific	24/341	298/17632	4.13093e-09	1.17938e-06	1.1197e-06	6925/2313/7101/23125/4089/63974/1869/3223/8609/1051/1482/5452/51043/3726/6656/1628/6664/4205/6722/5457/8929/4656/6667/6659	24
	GO:0000982	transcription factor activity, RNA polymerase II proximal promoter sequence-specific DNA binding	29/341	447/17632	1.36751e-08	2.60282e-06	2.47111e-06	6925/429/2313/7101/23125/4089/128553/63974/1869/121536/3223/8609/1051/1482/5452/51043/3726/6656/1628/6664/4205/6722/5457/7025/8929/4656/3642/6667/6659	29
	GO:0003705	transcription factor activity, RNA polymerase II distal enhancer sequence-specific binding	12/341	108/17632	1.19306e-06	0.000170309	0.000161691	23435/4784/3223/1051/1482/6689/7392/4205/6722/5457/4779/4656	12
	GO:0042826	histone deacetylase binding	11/341	112/17632	1.10938e-05	0.00126692	0.00120281	7101/23125/57504/1051/54880/51043/4205/6722/3642/6667/5914	11
	GO:0003713	transcription coactivator activity	19/341	321/17632	1.69599e-05	0.00161402	0.00153234	5453/8085/27005/8648/9969/57504/8721/8609/4335/3726/29998/6664/4205/5457/7025/5927/5914/2521/6659	19
	GO:0005005	transmembrane-ephrin receptor activity	4/341	17/17632	0.000268025	0.0218632	0.0207568	2046/2048/2049/2050	4
	GO:0005003	ephrin receptor activity	4/341	19/17632	0.000423357	0.0302171	0.028688	2046/2048/2049/2050	4
	GO:0001205	distal enhancer DNA-binding transcription activator activity, RNA polymerase II-specific	5/341	38/17632	0.00078069	0.0495304	0.047024	23435/6689/4205/5457/4779	5
3024b
	ID	Description	GeneRatio	BgRatio	pvalue	p.adjust	qvalue	geneID	Count
	GO:0001077	proximal promoter DNA-binding transcription activator activity, RNA polymerase II-specific	12/189	298/17632	9.25226e-05	0.0130353	0.0120516	6925/6777/4603/6659/4760/11166/8091/64710/5326/8609/2649/144455	12
	GO:0000982	transcription factor activity, RNA polymerase II proximal promoter sequence-specific DNA binding	15/189	447/17632	9.84697e-05	0.0130353	0.0120516	6925/93986/6777/4603/6659/9572/4760/11166/8091/64710/5326/8609/51341/2649/144455	15
	GO:0001228	DNA-binding transcription activator activity, RNA polymerase II-specific	15/189	449/17632	0.000103455	0.0130353	0.0120516	6925/6777/4603/6659/9575/4760/11166/8091/64710/5089/5326/8609/3226/2649/144455	15
3025a
	ID	Description	GeneRatio	BgRatio	pvalue	p.adjust	qvalue	geneID	Count
	GO:0001228	DNA-binding transcription activator activity, RNA polymerase II-specific	31/341	449/17632	9.50159e-10	5.42541e-07	5.15086e-07	7101/6925/4089/23125/2313/1869/63974/23435/3223/8609/1051/1482/5452/6689/3726/51043/2306/6656/4009/1628/6664/4205/6722/5457/4779/22887/4656/8929/3234/6667/6659	31
	GO:0001077	proximal promoter DNA-binding transcription activator activity, RNA polymerase II-specific	24/341	298/17632	4.13093e-09	1.17938e-06	1.1197e-06	7101/6925/4089/23125/2313/1869/63974/3223/8609/1051/1482/5452/3726/51043/6656/1628/6664/4205/6722/5457/4656/8929/6667/6659	24
	GO:0000982	transcription factor activity, RNA polymerase II proximal promoter sequence-specific DNA binding	29/341	447/17632	1.36751e-08	2.60282e-06	2.47111e-06	7101/6925/128553/121536/4089/23125/2313/1869/63974/429/3223/8609/1051/1482/5452/3726/51043/6656/1628/6664/4205/6722/5457/4656/8929/7025/3642/6667/6659	29
	GO:0003705	transcription factor activity, RNA polymerase II distal enhancer sequence-specific binding	12/341	108/17632	1.19306e-06	0.000170309	0.000161691	23435/4784/3223/1051/1482/6689/7392/4205/6722/5457/4779/4656	12
	GO:0042826	histone deacetylase binding	11/341	112/17632	1.10938e-05	0.00126692	0.00120281	7101/23125/57504/1051/54880/51043/4205/6722/3642/6667/5914	11
	GO:0003713	transcription coactivator activity	19/341	321/17632	1.69599e-05	0.00161402	0.00153234	8085/5453/27005/8648/9969/57504/8721/8609/4335/3726/29998/6664/4205/5457/7025/5927/5914/2521/6659	19
	GO:0005005	transmembrane-ephrin receptor activity	4/341	17/17632	0.000268025	0.0218632	0.0207568	2046/2048/2049/2050	4
	GO:0005003	ephrin receptor activity	4/341	19/17632	0.000423357	0.0302171	0.028688	2046/2048/2049/2050	4
	GO:0001205	distal enhancer DNA-binding transcription activator activity, RNA polymerase II-specific	5/341	38/17632	0.00078069	0.0495304	0.047024	23435/6689/4205/5457/4779	5
3025b
	ID	Description	GeneRatio	BgRatio	pvalue	p.adjust	qvalue	geneID	Count
	GO:0001077	proximal promoter DNA-binding transcription activator activity, RNA polymerase II-specific	12/189	298/17632	9.25226e-05	0.0130353	0.0120516	8091/64710/6925/4603/6659/11166/6777/4760/5326/8609/2649/144455	12
	GO:0000982	transcription factor activity, RNA polymerase II proximal promoter sequence-specific DNA binding	15/189	447/17632	9.84697e-05	0.0130353	0.0120516	8091/9572/93986/64710/6925/4603/6659/11166/6777/4760/5326/8609/51341/2649/144455	15
	GO:0001228	DNA-binding transcription activator activity, RNA polymerase II-specific	15/189	449/17632	0.000103455	0.0130353	0.0120516	8091/64710/6925/5089/4603/6659/11166/6777/9575/4760/5326/8609/3226/2649/144455	15
3026a
	ID	Description	GeneRatio	BgRatio	pvalue	p.adjust	qvalue	geneID	Count
	GO:0000982	transcription factor activity, RNA polymerase II proximal promoter sequence-specific DNA binding	22/259	447/17632	8.03003e-07	0.000410334	0.000378679	5452/463/5326/7707/7003/389549/7547/266743/23186/57616/6939/4089/7008/6943/23648/51341/1482/7020/26298/6667/23109/5459	22
	GO:0019207	kinase regulator activity	12/259	208/17632	6.08838e-05	0.0155558	0.0143557	55450/1030/9802/84174/2011/1029/124997/8941/10221/51422/30837/808	12
	GO:0001077	proximal promoter DNA-binding transcription activator activity, RNA polymerase II-specific	14/259	298/17632	0.000138434	0.0235799	0.0217608	5452/5326/7547/266743/6939/4089/7008/6943/23648/1482/7020/26298/6667/5459	14
	GO:0001228	DNA-binding transcription activator activity, RNA polymerase II-specific	17/259	449/17632	0.000364347	0.0465454	0.0429546	5452/5326/7547/4761/266743/6939/4089/7008/6943/23648/1482/7020/26298/6667/2306/5459/3226	17
3026b
	ID	Description	GeneRatio	BgRatio	pvalue	p.adjust	qvalue	geneID	Count
	GO:0001077	proximal promoter DNA-binding transcription activator activity, RNA polymerase II-specific	12/189	298/17632	9.25226e-05	0.0130353	0.0120516	6925/6777/4603/11166/64710/5326/8091/6659/4760/8609/2649/144455	12
	GO:0000982	transcription factor activity, RNA polymerase II proximal promoter sequence-specific DNA binding	15/189	447/17632	9.84697e-05	0.0130353	0.0120516	6925/6777/4603/11166/64710/93986/9572/5326/8091/6659/4760/8609/51341/2649/144455	15
	GO:0001228	DNA-binding transcription activator activity, RNA polymerase II-specific	15/189	449/17632	0.000103455	0.0130353	0.0120516	6925/9575/6777/4603/11166/64710/5326/8091/6659/4760/5089/8609/3226/2649/144455	15
3027a
	ID	Description	GeneRatio	BgRatio	pvalue	p.adjust	qvalue	geneID	Count
	GO:0042054	histone methyltransferase activity	9/288	58/17632	3.85945e-07	0.000214971	0.00017916	4297/8085/63976/84444/10498/28989/387893/84787/2145	9
	GO:0018024	histone-lysine N-methyltransferase activity	7/288	45/17632	7.69209e-06	0.00214225	0.00178537	4297/8085/63976/84444/387893/84787/2145	7
	GO:0008276	protein methyltransferase activity	9/288	89/17632	1.48095e-05	0.00215552	0.00179644	4297/8085/63976/84444/10498/28989/387893/84787/2145	9
	GO:0000982	transcription factor activity, RNA polymerase II proximal promoter sequence-specific DNA binding	21/288	447/17632	1.54795e-05	0.00215552	0.00179644	7050/4774/463/51043/1051/7547/7707/7008/6664/56751/3223/23125/26298/51341/7023/6659/4149/9705/6688/1482/1879	21
	GO:0001227	DNA-binding transcription repressor activity, RNA polymerase II-specific	15/288	267/17632	3.51828e-05	0.00391936	0.00326644	7050/463/1051/7227/3720/7707/83482/27022/51341/23119/85508/4149/9705/84295/6688	15
	GO:0016279	protein-lysine N-methyltransferase activity	7/288	61/17632	5.91783e-05	0.00523493	0.00436285	4297/8085/63976/84444/387893/84787/2145	7
	GO:0016278	lysine N-methyltransferase activity	7/288	62/17632	6.5789e-05	0.00523493	0.00436285	4297/8085/63976/84444/387893/84787/2145	7
	GO:0001077	proximal promoter DNA-binding transcription activator activity, RNA polymerase II-specific	15/288	298/17632	0.000121449	0.00840124	0.00700169	4774/51043/1051/7547/7008/6664/56751/3223/23125/26298/7023/6659/6688/1482/1879	15
	GO:0051010	microtubule plus-end binding	4/288	17/17632	0.000140277	0.00840124	0.00700169	4926/7461/22924/667	4
	GO:0001228	DNA-binding transcription activator activity, RNA polymerase II-specific	19/288	449/17632	0.000156811	0.00840124	0.00700169	4774/51043/1051/3233/7547/7008/6664/56751/3223/23125/26298/7023/6659/9705/6688/6689/3226/1482/1879	19
	GO:0019207	kinase regulator activity	12/288	208/17632	0.000165913	0.00840124	0.00700169	9802/5296/55450/57551/1028/1030/1029/1163/10221/51422/8941/8503	12
	GO:0008170	N-methyltransferase activity	8/288	97/17632	0.000189002	0.00877285	0.0073114	4297/8085/63976/84444/10498/387893/84787/2145	8
	GO:0003705	transcription factor activity, RNA polymerase II distal enhancer sequence-specific binding	8/288	108/17632	0.000394583	0.0169064	0.01409	4784/463/1051/3223/7023/6688/6689/1482	8
	GO:0030331	estrogen receptor binding	5/288	40/17632	0.000462665	0.0170598	0.0142179	6714/5469/133522/10891/79447	5
	GO:0042826	histone deacetylase binding	8/288	112/17632	0.000503947	0.0170598	0.0142179	51043/1051/25836/23125/7023/22933/84295/5879	8
	GO:0004860	protein kinase inhibitor activity	6/288	62/17632	0.000514509	0.0170598	0.0142179	55450/1028/1030/1029/10221/51422	6
	GO:0004674	protein serine/threonine kinase activity	18/288	455/17632	0.000520677	0.0170598	0.0142179	10295/5609/1760/57551/9175/5580/6792/130497/11040/5063/57161/5170/51422/84446/816/1021/2869/5879	18
	GO:0035258	steroid hormone receptor binding	7/288	90/17632	0.000678025	0.0209811	0.0174859	6714/1051/5469/133522/51341/10891/79447	7
	GO:0019210	kinase inhibitor activity	6/288	66/17632	0.000720184	0.0211128	0.0175956	55450/1028/1030/1029/10221/51422	6
	GO:0019887	protein kinase regulator activity	10/288	180/17632	0.000771208	0.0214782	0.0179002	9802/55450/57551/1028/1030/1029/1163/10221/51422/8941	10
	GO:0004861	cyclin-dependent protein serine/threonine kinase inhibitor activity	3/288	12/17632	0.00085055	0.0215344	0.017947	1028/1030/1029	3
	GO:0005247	voltage-gated chloride channel activity	3/288	12/17632	0.00085055	0.0215344	0.017947	1185/1182/55107	3
	GO:0030291	protein serine/threonine kinase inhibitor activity	4/288	33/17632	0.00196408	0.047565	0.0396412	1028/1030/1029/51422	4
3027b
	ID	Description	GeneRatio	BgRatio	pvalue	p.adjust	qvalue	geneID	Count
	GO:0001077	proximal promoter DNA-binding transcription activator activity, RNA polymerase II-specific	12/189	298/17632	9.25226e-05	0.0130353	0.0120516	6925/4603/8091/11166/6777/64710/6659/5326/4760/8609/2649/144455	12
	GO:0000982	transcription factor activity, RNA polymerase II proximal promoter sequence-specific DNA binding	15/189	447/17632	9.84697e-05	0.0130353	0.0120516	9572/6925/4603/8091/93986/11166/6777/64710/6659/5326/4760/8609/51341/2649/144455	15
	GO:0001228	DNA-binding transcription activator activity, RNA polymerase II-specific	15/189	449/17632	0.000103455	0.0130353	0.0120516	6925/5089/4603/8091/11166/6777/64710/9575/6659/5326/4760/8609/3226/2649/144455	15
3028a
	ID	Description	GeneRatio	BgRatio	pvalue	p.adjust	qvalue	geneID	Count
	GO:0042054	histone methyltransferase activity	9/288	58/17632	3.85945e-07	0.000214971	0.00017916	8085/63976/4297/28989/84444/10498/387893/84787/2145	9
	GO:0018024	histone-lysine N-methyltransferase activity	7/288	45/17632	7.69209e-06	0.00214225	0.00178537	8085/63976/4297/84444/387893/84787/2145	7
	GO:0008276	protein methyltransferase activity	9/288	89/17632	1.48095e-05	0.00215552	0.00179644	8085/63976/4297/28989/84444/10498/387893/84787/2145	9
	GO:0000982	transcription factor activity, RNA polymerase II proximal promoter sequence-specific DNA binding	21/288	447/17632	1.54795e-05	0.00215552	0.00179644	7050/4774/7547/463/1051/7707/51043/7008/6664/56751/3223/23125/26298/51341/7023/6659/4149/9705/6688/1482/1879	21
	GO:0001227	DNA-binding transcription repressor activity, RNA polymerase II-specific	15/288	267/17632	3.51828e-05	0.00391936	0.00326644	7050/463/1051/83482/7707/7227/3720/27022/51341/23119/85508/4149/9705/84295/6688	15
	GO:0016279	protein-lysine N-methyltransferase activity	7/288	61/17632	5.91783e-05	0.00523493	0.00436285	8085/63976/4297/84444/387893/84787/2145	7
	GO:0016278	lysine N-methyltransferase activity	7/288	62/17632	6.5789e-05	0.00523493	0.00436285	8085/63976/4297/84444/387893/84787/2145	7
	GO:0001077	proximal promoter DNA-binding transcription activator activity, RNA polymerase II-specific	15/288	298/17632	0.000121449	0.00840124	0.00700169	4774/7547/1051/51043/7008/6664/56751/3223/23125/26298/7023/6659/6688/1482/1879	15
	GO:0051010	microtubule plus-end binding	4/288	17/17632	0.000140277	0.00840124	0.00700169	4926/7461/22924/667	4
	GO:0001228	DNA-binding transcription activator activity, RNA polymerase II-specific	19/288	449/17632	0.000156811	0.00840124	0.00700169	4774/7547/3233/1051/51043/7008/6664/56751/3223/23125/26298/7023/6659/9705/6688/6689/1482/3226/1879	19
	GO:0019207	kinase regulator activity	12/288	208/17632	0.000165913	0.00840124	0.00700169	57551/1028/55450/9802/5296/1029/1030/1163/10221/51422/8941/8503	12
	GO:0008170	N-methyltransferase activity	8/288	97/17632	0.000189002	0.00877285	0.0073114	8085/63976/4297/84444/10498/387893/84787/2145	8
	GO:0003705	transcription factor activity, RNA polymerase II distal enhancer sequence-specific binding	8/288	108/17632	0.000394583	0.0169064	0.01409	4784/463/1051/3223/7023/6688/6689/1482	8
	GO:0030331	estrogen receptor binding	5/288	40/17632	0.000462665	0.0170598	0.0142179	6714/5469/133522/10891/79447	5
	GO:0042826	histone deacetylase binding	8/288	112/17632	0.000503947	0.0170598	0.0142179	1051/51043/25836/23125/7023/22933/84295/5879	8
	GO:0004860	protein kinase inhibitor activity	6/288	62/17632	0.000514509	0.0170598	0.0142179	1028/55450/1029/1030/10221/51422	6
	GO:0004674	protein serine/threonine kinase activity	18/288	455/17632	0.000520677	0.0170598	0.0142179	1760/9175/5580/57551/10295/11040/130497/5609/6792/5063/57161/5170/51422/84446/816/1021/2869/5879	18
	GO:0035258	steroid hormone receptor binding	7/288	90/17632	0.000678025	0.0209811	0.0174859	1051/6714/5469/133522/51341/10891/79447	7
	GO:0019210	kinase inhibitor activity	6/288	66/17632	0.000720184	0.0211128	0.0175956	1028/55450/1029/1030/10221/51422	6
	GO:0019887	protein kinase regulator activity	10/288	180/17632	0.000771208	0.0214782	0.0179002	57551/1028/55450/9802/1029/1030/1163/10221/51422/8941	10
	GO:0004861	cyclin-dependent protein serine/threonine kinase inhibitor activity	3/288	12/17632	0.00085055	0.0215344	0.017947	1028/1029/1030	3
	GO:0005247	voltage-gated chloride channel activity	3/288	12/17632	0.00085055	0.0215344	0.017947	1185/55107/1182	3
	GO:0030291	protein serine/threonine kinase inhibitor activity	4/288	33/17632	0.00196408	0.047565	0.0396412	1028/1029/1030/51422	4
3028b
	ID	Description	GeneRatio	BgRatio	pvalue	p.adjust	qvalue	geneID	Count
	GO:0001077	proximal promoter DNA-binding transcription activator activity, RNA polymerase II-specific	12/189	298/17632	9.25226e-05	0.0130353	0.0120516	6925/6777/11166/4603/8091/5326/64710/4760/6659/8609/2649/144455	12
	GO:0000982	transcription factor activity, RNA polymerase II proximal promoter sequence-specific DNA binding	15/189	447/17632	9.84697e-05	0.0130353	0.0120516	6925/6777/11166/4603/93986/8091/5326/64710/4760/9572/6659/8609/51341/2649/144455	15
	GO:0001228	DNA-binding transcription activator activity, RNA polymerase II-specific	15/189	449/17632	0.000103455	0.0130353	0.0120516	6925/6777/11166/4603/9575/8091/5326/64710/4760/5089/6659/8609/3226/2649/144455	15
3029a
	ID	Description	GeneRatio	BgRatio	pvalue	p.adjust	qvalue	geneID	Count
	GO:0000982	transcription factor activity, RNA polymerase II proximal promoter sequence-specific DNA binding	22/259	447/17632	8.03003e-07	0.000410334	0.000378679	389549/5452/7003/7707/266743/5326/57616/7547/23186/463/4089/6939/7008/6943/23648/51341/1482/7020/26298/6667/23109/5459	22
	GO:0019207	kinase regulator activity	12/259	208/17632	6.08838e-05	0.0155558	0.0143557	9802/55450/84174/1030/2011/1029/124997/8941/10221/51422/30837/808	12
	GO:0001077	proximal promoter DNA-binding transcription activator activity, RNA polymerase II-specific	14/259	298/17632	0.000138434	0.0235799	0.0217608	5452/266743/5326/7547/4089/6939/7008/6943/23648/1482/7020/26298/6667/5459	14
	GO:0001228	DNA-binding transcription activator activity, RNA polymerase II-specific	17/259	449/17632	0.000364347	0.0465454	0.0429546	5452/266743/5326/7547/4761/4089/6939/7008/6943/23648/1482/7020/26298/6667/2306/3226/5459	17
3029b
	ID	Description	GeneRatio	BgRatio	pvalue	p.adjust	qvalue	geneID	Count
	GO:0001077	proximal promoter DNA-binding transcription activator activity, RNA polymerase II-specific	12/189	298/17632	9.25226e-05	0.0130353	0.0120516	6777/6925/5326/11166/4603/4760/8091/64710/6659/8609/2649/144455	12
	GO:0000982	transcription factor activity, RNA polymerase II proximal promoter sequence-specific DNA binding	15/189	447/17632	9.84697e-05	0.0130353	0.0120516	6777/6925/93986/5326/9572/11166/4603/4760/8091/64710/6659/8609/51341/2649/144455	15
	GO:0001228	DNA-binding transcription activator activity, RNA polymerase II-specific	15/189	449/17632	0.000103455	0.0130353	0.0120516	6777/6925/5326/11166/5089/4603/4760/9575/8091/64710/6659/8609/3226/2649/144455	15
3030a
	ID	Description	GeneRatio	BgRatio	pvalue	p.adjust	qvalue	geneID	Count
	GO:0000982	transcription factor activity, RNA polymerase II proximal promoter sequence-specific DNA binding	21/198	447/17632	3.39471e-08	1.39862e-05	1.24354e-05	359948/5452/55553/7008/51043/7545/6666/6668/4149/9935/8929/138151/4613/5307/8609/2649/6659/6657/3223/3206/2354	21
	GO:0001077	proximal promoter DNA-binding transcription activator activity, RNA polymerase II-specific	16/198	298/17632	2.67873e-07	5.51818e-05	4.9063e-05	5452/7008/51043/7545/6666/9935/8929/4613/5307/8609/2649/6659/6657/3223/3206/2354	16
	GO:0001228	DNA-binding transcription activator activity, RNA polymerase II-specific	18/198	449/17632	3.30222e-06	0.000453504	0.000403218	359948/5452/7008/51043/7545/6666/9935/8929/4613/4761/5307/8609/2649/6659/6657/3223/3206/2354	18
	GO:0042826	histone deacetylase binding	8/198	112/17632	3.84918e-05	0.00396465	0.00352503	3090/51043/9112/6668/6886/138151/64426/3206	8
	GO:0005086	ARF guanyl-nucleotide exchange factor activity	4/198	19/17632	5.23928e-05	0.00431717	0.00383846	5662/23096/9922/9266	4
	GO:0045294	alpha-catenin binding	3/198	10/17632	0.000157925	0.0108442	0.00964175	7414/84962/11122	3
	GO:0070888	E-box binding	5/198	50/17632	0.000238665	0.0140471	0.0124895	4149/6886/7291/4761/5187	5
	GO:0043395	heparan sulfate proteoglycan binding	3/198	14/17632	0.000463408	0.0219753	0.0195386	60495/375790/4035	3
	GO:0019213	deacetylase activity	5/198	58/17632	0.000480043	0.0219753	0.0195386	51317/9112/8509/138151/64426	5
3030b
	ID	Description	GeneRatio	BgRatio	pvalue	p.adjust	qvalue	geneID	Count
	GO:0001077	proximal promoter DNA-binding transcription activator activity, RNA polymerase II-specific	12/189	298/17632	9.25226e-05	0.0130353	0.0120516	6925/64710/4603/11166/6777/8091/6659/5326/4760/8609/2649/144455	12
	GO:0000982	transcription factor activity, RNA polymerase II proximal promoter sequence-specific DNA binding	15/189	447/17632	9.84697e-05	0.0130353	0.0120516	6925/93986/64710/4603/11166/6777/8091/6659/9572/5326/4760/8609/51341/2649/144455	15
	GO:0001228	DNA-binding transcription activator activity, RNA polymerase II-specific	15/189	449/17632	0.000103455	0.0130353	0.0120516	6925/64710/4603/11166/9575/6777/8091/6659/5326/5089/4760/8609/3226/2649/144455	15
3031a
	ID	Description	GeneRatio	BgRatio	pvalue	p.adjust	qvalue	geneID	Count
	GO:0000982	transcription factor activity, RNA polymerase II proximal promoter sequence-specific DNA binding	25/259	447/17632	1.14647e-08	4.90568e-06	4.36357e-06	5452/6667/1316/4774/1385/51043/1051/463/7545/7008/3223/138151/51341/7023/1879/8576/1482/2649/26137/4692/6659/23040/5307/3206/23764	25
	GO:0001077	proximal promoter DNA-binding transcription activator activity, RNA polymerase II-specific	20/259	298/17632	1.81021e-08	4.90568e-06	4.36357e-06	5452/6667/1316/4774/1385/51043/1051/7545/7008/3223/7023/1879/8576/1482/2649/4692/6659/5307/3206/23764	20
	GO:0042826	histone deacetylase binding	11/259	112/17632	7.88012e-07	0.000117215	0.000104262	6667/51043/1051/3090/9112/9612/138151/22933/7023/3206/84312	11
	GO:0001228	DNA-binding transcription activator activity, RNA polymerase II-specific	22/259	449/17632	8.65053e-07	0.000117215	0.000104262	5452/6667/1316/4774/1385/51043/1051/7545/7008/3223/4761/7023/1879/8576/1482/2649/4692/6659/23040/5307/3206/23764	22
	GO:0019213	deacetylase activity	7/259	58/17632	2.15952e-05	0.00234092	0.00208223	4287/51317/8509/9112/138151/22933/84312	7
	GO:0004407	histone deacetylase activity	6/259	44/17632	4.19083e-05	0.00369844	0.00328974	4287/51317/9112/138151/22933/84312	6
	GO:0033558	protein deacetylase activity	6/259	45/17632	4.77658e-05	0.00369844	0.00328974	4287/51317/9112/138151/22933/84312	6
	GO:0035035	histone acetyltransferase binding	5/259	29/17632	5.85531e-05	0.00396697	0.00352859	6667/1385/1051/51341/22933	5
	GO:0016811	hydrolase activity, acting on carbon-nitrogen (but not peptide) bonds, in linear amides	7/259	89/17632	0.000336428	0.0202604	0.0180215	4287/51317/8509/9112/138151/22933/84312	7
	GO:0001968	fibronectin binding	4/259	27/17632	0.000611816	0.0331604	0.029496	3675/7422/3488/6385	4
3031b
	ID	Description	GeneRatio	BgRatio	pvalue	p.adjust	qvalue	geneID	Count
	GO:0001228	DNA-binding transcription activator activity, RNA polymerase II-specific	24/346	449/17632	9.68443e-06	0.00583971	0.00531115	3159/7161/2637/4774/6664/3214/23040/2297/1482/3215/4613/5326/9935/7799/6777/9464/466/23598/2099/6473/7008/7593/5970/3232	24
3033a
	ID	Description	GeneRatio	BgRatio	pvalue	p.adjust	qvalue	geneID	Count
	GO:0001228	DNA-binding transcription activator activity, RNA polymerase II-specific	90/1250	449/17632	9.15342e-20	8.58591e-17	7.17821e-17	6095/2113/5080/4212/7021/4303/3233/6664/4208/2115/8626/2649/2101/6722/51804/4286/23314/2306/80034/1316/5079/2002/4613/7545/4899/4779/4781/2354/8576/5452/5457/266743/6666/5324/8609/64919/10725/6667/5307/4211/9480/51043/4209/60529/3232/136259/1385/26145/4929/2296/3226/2355/5083/23435/6689/3198/359948/26298/51621/153222/1869/23036/6657/7629/1871/8538/467/2309/4782/23648/4097/1820/4520/4761/81566/861…	90
	GO:0000982	transcription factor activity, RNA polymerase II proximal promoter sequence-specific DNA binding	82/1250	447/17632	9.7222e-16	4.55971e-13	3.81213e-13	26137/2113/1387/5080/4212/7021/6664/4208/2115/8626/2649/2101/6670/6722/51804/4286/122953/7003/23314/93986/1316/5079/2002/4204/4613/7545/4899/4781/2354/8576/5452/128553/5457/266743/6666/30818/5324/8609/64919/51222/10725/6667/5307/4211/9480/51043/4209/53335/9682/1385/26145/4929/23186/359948/26298/51621/1869/23036/6657/6909/1871/467/4782/639/23648/5629/11279/4097/4520/1879/3227/4661/10620/8091/6615/…	82
	GO:0001077	proximal promoter DNA-binding transcription activator activity, RNA polymerase II-specific	58/1250	298/17632	1.3357e-12	4.17629e-10	3.49157e-10	2113/5080/4212/7021/6664/4208/2115/8626/2649/2101/6722/51804/4286/23314/1316/5079/2002/4613/7545/4899/4781/2354/8576/5452/5457/266743/6666/5324/8609/64919/10725/6667/5307/4211/9480/51043/4209/1385/4929/26298/51621/1869/23036/6657/1871/4782/23648/4097/4520/1879/3227/10620/8091/4692/3190/84969/8013/389692	58
	GO:0004674	protein serine/threonine kinase activity	68/1250	455/17632	3.43063e-09	8.04482e-07	6.72584e-07	4140/127933/5879/7204/6198/5127/1859/9344/84446/9448/51347/5063/53944/2011/91/8573/1453/4215/5170/8576/5566/6196/8445/904/998/2932/388228/4139/7786/9149/5292/8621/51755/4294/1027/65125/83942/5290/8899/8997/6792/1432/5609/23476/9748/3984/1017/415116/5599/84630/10000/11113/3985/6197/91754/5681/22848/1026/9175/2869/5592/8091/613/56924/9451/5608/79012/375449	68
	GO:0008013	beta-catenin binding	22/1250	82/17632	3.55681e-08	6.67257e-06	5.57857e-06	6095/4303/57680/5796/10076/2932/23135/607/1000/4929/55966/283149/2309/51684/9351/6907/999/9739/357/139285/5829/8945	22
	GO:0001227	DNA-binding transcription repressor activity, RNA polymerase II-specific	44/1250	267/17632	1.26335e-07	1.97504e-05	1.65122e-05	26137/1387/5080/2101/6670/57659/4286/122953/93986/60468/2077/4204/128553/1602/30818/3090/7555/23119/51222/255877/53335/9682/26145/84159/83482/23186/359948/1869/6909/1871/467/2309/8242/639/5629/5814/3720/11279/4661/8091/6615/389549/4601/23040	44
	GO:0042393	histone binding	34/1250	195/17632	8.9234e-07	0.000119574	9.9969e-05	6418/148479/23774/81611/4297/6595/57680/5977/8193/3622/8085/56254/4302/23038/51773/9682/10847/115426/10527/7994/8125/23476/54799/11176/165918/6046/9960/58508/6830/8242/3720/6907/10524/8805	34
	GO:0019903	protein phosphatase binding	26/1250	133/17632	1.90408e-06	0.000207292	0.000173305	6198/2029/7187/4137/5524/9887/1499/1445/55917/1027/25827/1000/8660/7415/1432/5609/140885/8897/23381/89801/51400/5295/996/9451/153090/5829	26
	GO:0003714	transcription corepressor activity	38/1250	238/17632	1.98894e-06	0.000207292	0.000173305	4212/7021/23543/9734/5914/29883/2077/4204/10413/5457/6427/166/3192/30818/11244/4294/10608/7536/10409/9139/5971/467/51684/8204/862/57594/5629/6907/126374/4761/9112/9318/29995/3337/6497/7290/3065/4601	38
	GO:0050839	cell adhesion molecule binding	63/1250	486/17632	2.26721e-06	0.000212664	0.000177797	23647/6642/4690/5792/22859/2011/8301/26058/3481/1453/5331/23367/9379/3479/1499/811/11273/1656/84978/55714/27020/10893/4185/4323/28316/54413/25945/7402/1000/2010/10598/1006/2810/56061/9748/79026/9531/63923/9351/128866/999/51400/23042/9798/288/10652/55742/102/3309/57555/3491/28513/1009/3337/867/56924/6711/8482/3190/151963/153090/6811/5829	63
	GO:0019902	phosphatase binding	31/1250	178/17632	2.73878e-06	0.000233543	0.000195252	57731/6198/2029/7187/4137/5524/9887/1499/1445/55917/1027/65125/25827/1000/8660/7415/1432/5609/140885/9351/8897/23381/89801/51400/5295/996/81566/9451/153090/161742/5829	31
	GO:0035198	miRNA binding	10/1250	29/17632	1.78034e-05	0.00139163	0.00116347	26523/23369/79727/131405/9698/149041/84872/6657/3178/23264	10
	GO:0061980	regulatory RNA binding	11/1250	37/17632	3.33489e-05	0.00217911	0.00182183	26523/23369/4204/79727/131405/9698/149041/84872/6657/3178/23264	11
	GO:0043548	phosphatidylinositol 3-kinase binding	10/1250	31/17632	3.45922e-05	0.00217911	0.00182183	808/3667/801/25827/8660/2534/5295/7301/867/153090	10
	GO:0042826	histone deacetylase binding	21/1250	112/17632	3.48471e-05	0.00217911	0.00182183	5879/4208/9734/5914/5245/6722/84312/3090/6667/23038/51043/4209/4824/22933/5599/8204/23381/639/6886/9112/3065	21
	GO:0003713	transcription coactivator activity	43/1250	321/17632	4.13629e-05	0.0024249	0.00202733	1387/7021/9969/6664/27005/6595/6942/5914/5916/10432/6602/56970/10891/1499/10413/10499/5457/6666/8085/405/56254/8609/9967/9149/5371/5469/607/1840/10847/2296/57805/84159/7994/163732/283149/8204/58508/4520/9112/133522/10524/8805/5453	43
	GO:0045296	cadherin binding	43/1250	323/17632	4.79499e-05	0.00254271	0.00212582	23647/6642/4690/2011/8301/26058/1453/5331/23367/1499/11273/1656/10893/28316/1000/2010/10598/1006/2810/56061/9748/79026/9531/9351/128866/999/51400/23042/9798/288/10652/55742/3309/28513/1009/3337/867/56924/6711/3190/151963/153090/6811	43
	GO:0045182	translation regulator activity	14/1250	59/17632	4.8794e-05	0.00254271	0.00212582	10658/64506/9513/8087/5914/23367/131405/55095/10643/9811/10642/1979/6203/9451	14
	GO:0001078	proximal promoter DNA-binding transcription repressor activity, RNA polymerase II-specific	27/1250	169/17632	5.74042e-05	0.00283395	0.00236931	26137/1387/2101/6670/122953/93986/4204/128553/30818/51222/53335/9682/26145/23186/359948/1869/6909/1871/467/639/5629/11279/4661/8091/6615/389549/23040	27
	GO:0005085	guanyl-nucleotide exchange factor activity	43/1250	327/17632	6.40774e-05	0.00300523	0.00251251	57731/7204/7074/115557/9828/23229/3667/23365/96459/801/5924/10565/2322/440073/8997/8660/4684/23077/5979/8874/57589/10235/153/9266/2245/6305/2534/389337/221002/57221/23096/5154/2668/10160/84249/1793/29/613/6711/57480/2260/9649/5900	43
	GO:0030165	PDZ domain binding	17/1250	86/17632	9.58107e-05	0.00427954	0.00357789	6198/23705/5728/388336/51232/490/2535/729993/575/153/1182/160622/11113/8325/60412/3761/51678	17
	GO:0051721	protein phosphatase 2A binding	9/1250	29/17632	0.000120101	0.00512066	0.0042811	6198/2029/4137/5524/9887/55917/23381/51400/153090	9
	GO:0017048	Rho GTPase binding	27/1250	177/17632	0.000128494	0.00515559	0.00431031	23647/7204/7074/5063/115557/9828/857/23229/23365/5924/8997/6792/8874/2245/11113/389337/9912/85369/10160/1793/29/613/55920/56924/57480/4952/10788	27
	GO:0005089	Rho guanyl-nucleotide exchange factor activity	16/1250	80/17632	0.000131913	0.00515559	0.00431031	7204/7074/115557/9828/23229/23365/5924/8997/8874/2245/389337/10160/1793/29/613/57480	16
	GO:0019207	kinase regulator activity	30/1250	208/17632	0.000157057	0.00589278	0.00492663	4690/808/51347/30837/2011/3481/55890/7481/904/1946/1027/65125/801/5290/9306/10221/894/7532/4824/2810/219771/54619/9467/5295/1026/26585/9021/29062/161742/9479	30
	GO:0038191	neuropilin binding	7/1250	19/17632	0.000208831	0.00753397	0.00629874	9344/10505/57715/6405/8482/5829/54910	7
	GO:0018024	histone-lysine N-methyltransferase activity	11/1250	45/17632	0.000234239	0.00813765	0.00680344	4297/8085/9757/80854/58508/55870/2122/9739/84787/9869/7799	11
	GO:0003680	AT DNA binding	5/1250	10/17632	0.000331103	0.011092	0.00927338	4297/4208/4137/3005/8091	5
	GO:0050321	tau-protein kinase activity	6/1250	15/17632	0.000359448	0.0116263	0.0097201	4140/84446/2011/1453/2932/4139	6
	GO:0019887	protein kinase regulator activity	26/1250	180/17632	0.000408864	0.0123989	0.010366	4690/808/51347/2011/3481/55890/7481/904/1946/1027/65125/801/5290/10221/894/7532/4824/2810/219771/54619/9467/1026/26585/9021/161742/9479	26
	GO:0046875	ephrin receptor binding	8/1250	27/17632	0.000409772	0.0123989	0.010366	4690/1949/1946/1944/1947/2534/1943/867	8
	GO:0035254	glutamate receptor binding	11/1250	48/17632	0.000428544	0.0125615	0.010502	808/57554/1740/5728/388336/801/85358/2778/2534/50944/10369	11
	GO:0003730	mRNA 3'-UTR binding	15/1250	80/17632	0.00044193	0.0125615	0.010502	64506/9513/8087/23369/25946/23367/3192/9698/56254/149041/10643/23435/10642/5937/9728	15
	GO:0044325	ion channel binding	20/1250	125/17632	0.00049204	0.013348	0.0111595	808/3746/9699/9783/1499/857/30818/140730/219527/27020/801/9472/7416/6324/3752/27133/2534/288/6262/55690	20
	GO:0030507	spectrin binding	8/1250	28/17632	0.000538339	0.013348	0.0111595	57731/2782/57662/119/2035/288/2039/2784	8
	GO:0005088	Ras guanyl-nucleotide exchange factor activity	33/1250	254/17632	0.000540302	0.013348	0.0111595	57731/7204/7074/115557/9828/23229/3667/23365/801/5924/2322/8997/8660/4684/5979/8874/57589/153/2245/6305/2534/389337/221002/5154/2668/10160/1793/29/613/6711/57480/2260/9649	33
	GO:0005159	insulin-like growth factor receptor binding	6/1250	16/17632	0.00054075	0.013348	0.0111595	3481/3479/3667/7532/2778/5295	6
	GO:0042800	histone methyltransferase activity (H3-K4 specific)	6/1250	16/17632	0.00054075	0.013348	0.0111595	4297/8085/9757/58508/55870/9739	6
	GO:0003705	transcription factor activity, RNA polymerase II distal enhancer sequence-specific binding	18/1250	108/17632	0.000560859	0.0134894	0.0112777	4784/4208/6722/51804/4286/60468/4779/5457/405/4211/4209/1385/2296/23435/6689/389136/5629/10620	18
	GO:0005158	insulin receptor binding	7/1250	22/17632	0.000585472	0.0137293	0.0114783	6642/3481/3479/5170/3667/8660/5295	7
	GO:0042054	histone methyltransferase activity	12/1250	58/17632	0.000645172	0.0147603	0.0123403	4297/8085/9757/80854/58508/55870/2122/9739/84787/9869/56341/7799	12
	GO:0004712	protein serine/threonine/tyrosine kinase activity	10/1250	43/17632	0.000685281	0.0153046	0.0127954	6198/1859/5063/5566/6196/8445/9149/1432/5609/5608	10
	GO:0005068	transmembrane receptor protein tyrosine kinase adaptor activity	5/1250	12/17632	0.000922853	0.0201311	0.0168305	10019/3667/5295/10603/9846	5
	GO:0035326	enhancer binding	20/1250	133/17632	0.00109852	0.0234185	0.0195789	7021/25976/6664/4297/4208/60468/4779/5457/4841/405/9967/51043/1385/57459/6689/5971/6886/9112/10620/3065	20
	GO:0004860	protein kinase inhibitor activity	12/1250	62/17632	0.00120236	0.0250626	0.0209535	4690/51347/1027/65125/10221/7532/2810/9467/1026/9021/161742/9479	12
	GO:0051427	hormone receptor binding	25/1250	185/17632	0.00139161	0.0282124	0.0235869	9969/5916/93986/10891/1499/10499/811/9967/5469/2322/2288/4929/116/4824/11176/8204/2778/5629/2534/133522/10524/1392/9324/8013/8805	25
	GO:0035255	ionotropic glutamate receptor binding	8/1250	32/17632	0.00141363	0.0282124	0.0235869	57554/1740/5728/388336/85358/2778/50944/10369	8
	GO:0005086	ARF guanyl-nucleotide exchange factor activity	6/1250	19/17632	0.00152378	0.0291694	0.024387	10565/440073/9266/57221/23096/84249	6
	GO:0016922	nuclear receptor binding	6/1250	19/17632	0.00152378	0.0291694	0.024387	10891/10499/5469/11176/5629/8805	6
	GO:0002039	p53 binding	12/1250	64/17632	0.00160383	0.0300879	0.0251548	1387/8626/57680/25946/7874/56254/2932/23476/80854/83596/3065/8805	12
	GO:0001158	enhancer sequence-specific DNA binding	18/1250	119/17632	0.00177964	0.0327314	0.027365	7021/6664/4297/4208/60468/4779/5457/4841/9967/51043/1385/57459/6689/5971/6886/9112/10620/3065	18
	GO:0035259	glucocorticoid receptor binding	5/1250	14/17632	0.00206976	0.0373353	0.031214	2322/2288/4929/8204/8013	5
	GO:0019210	kinase inhibitor activity	12/1250	66/17632	0.00210957	0.0373355	0.0312142	4690/51347/1027/65125/10221/7532/2810/9467/1026/9021/161742/9479	12
	GO:0045499	chemorepellent activity	7/1250	27/17632	0.00223071	0.0384103	0.0321127	10505/10501/1946/57715/6405/8482/54910	7
	GO:0019213	deacetylase activity	11/1250	58/17632	0.0022522	0.0384103	0.0321127	1107/9734/51742/51317/84312/140733/23186/22933/3340/9112/3065	11
	GO:0035257	nuclear hormone receptor binding	21/1250	152/17632	0.00246555	0.041298	0.034527	9969/5916/93986/10891/1499/10499/811/9967/5469/2322/2288/4929/4824/11176/8204/5629/133522/10524/9324/8013/8805	21
	GO:0015631	tubulin binding	37/1250	325/17632	0.00294566	0.0484742	0.0405266	4133/81551/1605/7074/84446/9448/6786/4137/4926/27436/1808/10891/57662/51361/1641/23095/10749/4131/2010/5048/3831/23710/5536/2534/84557/10426/56896/9832/23332/3832/4692/55920/81565/23637/332/26153/22924	37
5002a
	ID	Description	GeneRatio	BgRatio	pvalue	p.adjust	qvalue	geneID	Count
	GO:0001158	enhancer sequence-specific DNA binding	31/1336	119/17632	6.95354e-10	3.66572e-07	3.20527e-07	6496/3215/4297/4208/5090/60468/9967/3670/6603/3223/3725/2625/79365/2624/2103/51043/57459/4801/9575/4862/3204/3221/1385/10620/7494/5966/3159/3222/5971/619279/6664	31
	GO:0035326	enhancer binding	33/1336	133/17632	7.8077e-10	3.66572e-07	3.20527e-07	6496/3215/4297/4208/5090/60468/9967/25976/3670/6603/3223/3725/2625/79365/2624/2103/51043/57459/4801/9575/4862/3204/3221/1385/10620/7494/5966/3159/3222/5971/405/619279/6664	33
	GO:0001228	DNA-binding transcription activator activity, RNA polymerase II-specific	71/1336	449/17632	2.19923e-09	6.88358e-07	6.01894e-07	4613/6496/26298/3215/4208/10725/5090/5087/7490/9705/2099/3670/3223/23462/4094/23435/3725/9480/6667/6656/6722/5326/8609/2353/367/3198/9839/1628/4781/1316/2306/2113/6239/2103/346389/7546/51043/4209/6096/2034/2033/9464/3659/1871/9575/7629/23648/860/8576/81566/2354/2355/3204/3221/1385/10620/8091/5966/3159/3222/5324/2908/84662/6664/2309/153222/5992/339488/4089/84699/5452	71
	GO:0000982	transcription factor activity, RNA polymerase II proximal promoter sequence-specific DNA binding	68/1336	447/17632	2.36498e-08	5.5518e-06	4.85444e-06	4613/26298/122953/3215/4208/10725/5087/7490/26137/9705/2099/3670/57621/3223/23462/4094/3725/9480/6667/6656/6722/2625/5326/8609/2353/79365/367/93986/1628/4781/1316/55553/2113/6913/2103/7546/51043/128553/4209/6096/5925/2034/9464/3659/1871/138151/23648/860/639/8576/2354/3204/1385/10620/8091/3222/5324/2908/23081/9682/84662/6664/5992/339488/6909/5629/4089/5452	68
	GO:0003713	transcription coactivator activity	53/1336	321/17632	5.71798e-08	1.07384e-05	9.38952e-06	57826/54904/6595/6496/245806/8289/9967/865/7068/5927/79960/3670/7543/163732/6603/133746/3725/10413/2625/56970/8609/133522/8031/10915/9969/10891/55534/116931/26292/4928/2103/7994/5469/56254/5925/56943/2033/9464/7067/51412/283149/5914/10432/26039/135112/3159/405/5371/6664/57492/10521/6602/22938	53
	GO:0001077	proximal promoter DNA-binding transcription activator activity, RNA polymerase II-specific	50/1336	298/17632	8.05463e-08	1.26055e-05	1.10221e-05	4613/26298/3215/4208/10725/5087/7490/2099/3670/3223/23462/4094/3725/9480/6667/6656/6722/5326/8609/2353/367/1628/4781/1316/2113/7546/51043/4209/6096/2034/9464/3659/1871/23648/860/8576/2354/3204/1385/10620/8091/3222/5324/2908/84662/6664/5992/339488/4089/5452	50
	GO:0000980	RNA polymerase II distal enhancer sequence-specific DNA binding	24/1336	100/17632	3.05757e-07	4.10151e-05	3.58632e-05	6496/3215/4297/4208/5090/60468/9967/6603/3223/3725/79365/2624/2103/57459/4801/9575/4862/3204/3221/1385/10620/5966/3222/5971	24
	GO:0003705	transcription factor activity, RNA polymerase II distal enhancer sequence-specific binding	24/1336	108/17632	1.37042e-06	0.000160853	0.000140648	6496/3215/4208/5090/245806/60468/7392/4784/3223/23435/3725/6722/9839/2103/4209/3204/3221/1385/10620/5966/3159/3222/405/5629	24
	GO:0001205	distal enhancer DNA-binding transcription activator activity, RNA polymerase II-specific	12/1336	38/17632	1.44386e-05	0.00150642	0.0013172	6496/3215/4208/5090/23435/9839/2103/4209/3221/10620/5966/3159	12
	GO:0004674	protein serine/threonine kinase activity	60/1336	455/17632	1.76299e-05	0.00165544	0.0014475	5127/375449/22848/9874/8997/7786/5063/5218/204851/5567/57551/5292/92/6733/10000/27330/1021/4214/7204/9748/93/657/65267/9344/5058/65125/5602/4831/22858/6792/84630/595/7046/51422/140901/9201/246330/5571/4140/8812/8576/51719/8091/23476/156/55561/57538/388228/10783/8445/5170/1026/9175/94/23097/81617/1454/904/5062/57172	60
	GO:0046332	SMAD binding	18/1336	80/17632	2.33182e-05	0.00192093	0.00167964	92/8313/8239/3725/2353/6497/9839/93/64750/657/4091/7046/57154/8091/5371/4089/94/22938	18
	GO:0031625	ubiquitin protein ligase binding	42/1336	286/17632	2.65304e-05	0.00192093	0.00167964	5576/5567/8313/5898/7319/3725/8322/8065/6497/7326/28951/1734/11078/55294/55432/10891/7187/3329/7415/11345/9258/3309/4091/56254/5925/4804/811/152137/4738/10869/9682/51666/3301/5371/10783/84557/8975/7414/1026/79139/5899/10152	42
	GO:0042393	histone binding	32/1336	195/17632	2.65943e-05	0.00192093	0.00167964	6595/9425/4297/54799/5927/54556/8242/124359/25862/84295/23133/165918/2186/23038/4302/8028/7994/56254/54454/11176/8193/8658/6418/8110/546/5896/11198/23476/23081/9682/80853/23198	32
	GO:0140030	modification-dependent protein binding	25/1336	142/17632	6.08028e-05	0.00407813	0.00356588	9425/4297/5887/54799/5927/54556/8242/23118/124359/23133/165918/2186/3300/3329/7415/54764/161725/54454/11176/546/23476/23081/9682/80853/23198	25
	GO:0044389	ubiquitin-like protein ligase binding	42/1336	301/17632	8.80451e-05	0.00551162	0.00481931	5576/5567/8313/5898/7319/3725/8322/8065/6497/7326/28951/1734/11078/55294/55432/10891/7187/3329/7415/11345/9258/3309/4091/56254/5925/4804/811/152137/4738/10869/9682/51666/3301/5371/10783/84557/8975/7414/1026/79139/5899/10152	42
	GO:0003714	transcription corepressor activity	35/1336	238/17632	0.000117234	0.00688019	0.00601598	9734/9425/29883/9759/7068/55729/4601/3223/23462/10413/124359/166968/6497/79365/10915/4665/7536/3068/6913/6427/595/221895/9139/51684/51132/10608/23543/5914/387893/23013/3192/5971/5629/9096/22938	35
	GO:0019888	protein phosphatase regulator activity	16/1336	80/17632	0.000282518	0.0156049	0.0136448	151987/805/10231/5519/801/284352/84687/6418/5526/84152/116224/6992/5514/79660/26051/808	16
	GO:0003680	AT DNA binding	5/1336	10/17632	0.000452213	0.0235905	0.0206273	4297/4208/9464/8091/3159	5
	GO:0019208	phosphatase regulator activity	17/1336	94/17632	0.000636731	0.0314679	0.0275152	151987/805/10231/5519/9839/801/284352/84687/6418/5526/84152/116224/6992/5514/79660/26051/808	17
	GO:0070411	I-SMAD binding	5/1336	11/17632	0.000777391	0.0357747	0.0312811	8313/4091/7046/57154/4089	5
	GO:0004842	ubiquitin-protein transferase activity	48/1336	396/17632	0.000825988	0.0357747	0.0312811	84961/80176/7328/57534/23291/55905/7319/9354/8065/7326/10612/23220/165918/64750/26046/55298/55294/7187/51366/23321/25897/154214/80204/23608/5469/54926/56254/9040/65264/9616/867/10444/246330/57154/51132/85363/5896/6992/51666/7126/23024/25827/54708/200933/54941/138065/10193/80829	48
	GO:0017091	AU-rich element binding	8/1336	28/17632	0.000838172	0.0357747	0.0312811	22849/1995/1996/3609/677/10949/1994/373863	8
	GO:0019787	ubiquitin-like protein transferase activity	50/1336	421/17632	0.00102498	0.0418461	0.0365898	84961/80176/7328/9759/57534/23291/55905/7319/9354/8065/7326/10612/23220/165918/64750/26046/55298/55294/7187/51366/23321/25897/154214/80204/23608/5469/54926/56254/9040/65264/9616/867/10444/246330/57154/51132/85363/5896/6992/51666/5371/7126/23024/25827/54708/200933/54941/138065/10193/80829	50
	GO:0030374	nuclear receptor transcription coactivator activity	13/1336	66/17632	0.00118844	0.0464978	0.0406572	9967/7068/56970/133522/9969/10891/5469/56943/7067/5914/10432/135112/3159	13
5002b
	ID	Description	GeneRatio	BgRatio	pvalue	p.adjust	qvalue	geneID	Count
	GO:0001158	enhancer sequence-specific DNA binding	31/1336	119/17632	6.95354e-10	3.66572e-07	3.20527e-07	2103/4208/2624/6603/3725/5090/4297/3215/6496/9967/51043/79365/57459/2625/60468/3223/4801/3670/4862/9575/3204/10620/3221/7494/1385/3159/5966/3222/5971/619279/6664	31
	GO:0035326	enhancer binding	33/1336	133/17632	7.8077e-10	3.66572e-07	3.20527e-07	2103/4208/2624/6603/3725/25976/5090/4297/3215/6496/9967/51043/79365/57459/2625/60468/3223/4801/3670/4862/9575/3204/10620/3221/7494/1385/3159/5966/3222/405/5971/619279/6664	33
	GO:0001228	DNA-binding transcription activator activity, RNA polymerase II-specific	71/1336	449/17632	2.19923e-09	6.88358e-07	6.01894e-07	2103/4208/3198/9839/7490/8609/4613/4094/3725/10725/2353/2099/23462/5090/3215/6496/26298/346389/6656/1316/9705/51043/4781/23435/5087/2033/6239/367/2113/6667/2306/6722/5326/3223/4209/2034/3670/9464/9480/1628/6096/7546/3659/1871/9575/7629/23648/860/8576/81566/2355/3204/2354/10620/3221/1385/8091/3159/5966/3222/5324/2908/84662/2309/6664/5992/153222/339488/4089/84699/5452	71
	GO:0000982	transcription factor activity, RNA polymerase II proximal promoter sequence-specific DNA binding	68/1336	447/17632	2.36498e-08	5.5518e-06	4.85444e-06	2103/4208/7490/6913/8609/4613/4094/3725/10725/2353/2099/23462/3215/26298/93986/6656/1316/26137/9705/57621/51043/79365/2625/4781/5087/367/2113/6667/122953/6722/128553/5326/3223/55553/4209/2034/3670/9464/9480/1628/6096/7546/5925/3659/1871/138151/23648/860/639/8576/3204/2354/10620/1385/8091/3222/5324/2908/23081/9682/84662/6664/5992/339488/6909/5629/4089/5452	68
	GO:0003713	transcription coactivator activity	53/1336	321/17632	5.71798e-08	1.07384e-05	9.38952e-06	57826/2103/6595/865/79960/10891/6603/56970/8609/133522/10413/3725/245806/6496/7994/9967/56943/2625/7543/55534/2033/133746/8289/4928/9969/26292/8031/5927/5469/7068/10915/56254/3670/116931/9464/163732/5925/54904/7067/51412/283149/5914/10432/26039/135112/3159/405/5371/57492/6664/10521/6602/22938	53
	GO:0001077	proximal promoter DNA-binding transcription activator activity, RNA polymerase II-specific	50/1336	298/17632	8.05463e-08	1.26055e-05	1.10221e-05	4208/7490/8609/4613/4094/3725/10725/2353/2099/23462/3215/26298/6656/1316/51043/4781/5087/367/2113/6667/6722/5326/3223/4209/2034/3670/9464/9480/1628/6096/7546/3659/1871/23648/860/8576/3204/2354/10620/1385/8091/3222/5324/2908/84662/6664/5992/339488/4089/5452	50
	GO:0000980	RNA polymerase II distal enhancer sequence-specific DNA binding	24/1336	100/17632	3.05757e-07	4.10151e-05	3.58632e-05	2103/4208/2624/6603/3725/5090/4297/3215/6496/9967/79365/57459/60468/3223/4801/4862/9575/3204/10620/3221/1385/5966/3222/5971	24
	GO:0003705	transcription factor activity, RNA polymerase II distal enhancer sequence-specific binding	24/1336	108/17632	1.37042e-06	0.000160853	0.000140648	2103/4208/9839/4784/3725/245806/5090/3215/6496/7392/23435/6722/60468/3223/4209/3204/10620/3221/1385/3159/5966/3222/405/5629	24
	GO:0001205	distal enhancer DNA-binding transcription activator activity, RNA polymerase II-specific	12/1336	38/17632	1.44386e-05	0.00150642	0.0013172	2103/4208/9839/5090/3215/6496/23435/4209/10620/3221/3159/5966	12
	GO:0004674	protein serine/threonine kinase activity	60/1336	455/17632	1.76299e-05	0.00165544	0.0014475	65125/5567/93/8997/375449/204851/5063/22858/5218/5292/5127/1021/5602/9874/9748/10000/5058/7786/92/22848/4214/6792/65267/7204/6733/27330/57551/9344/657/84630/595/4831/51422/140901/7046/246330/9201/4140/5571/8812/8576/51719/8091/23476/156/55561/388228/57538/10783/8445/5170/1026/9175/94/23097/904/81617/1454/5062/57172	60
	GO:0046332	SMAD binding	18/1336	80/17632	2.33182e-05	0.00192093	0.00167964	8313/93/9839/3725/2353/8239/92/4091/6497/64750/657/7046/57154/8091/5371/4089/94/22938	18
	GO:0031625	ubiquitin protein ligase binding	42/1336	286/17632	2.65304e-05	0.00192093	0.00167964	5567/8313/10891/7187/1734/8322/5576/3725/7319/7415/3329/9258/55432/8065/7326/5898/3309/4091/55294/6497/56254/28951/11345/11078/5925/4804/811/152137/4738/10869/51666/9682/5371/3301/10783/84557/8975/7414/79139/1026/5899/10152	42
	GO:0042393	histone binding	32/1336	195/17632	2.65943e-05	0.00192093	0.00167964	9425/6595/54556/4302/124359/4297/25862/54799/7994/84295/8028/8242/23133/165918/23038/5927/2186/56254/54454/8193/8658/11176/6418/8110/546/5896/11198/23476/23081/9682/80853/23198	32
	GO:0140030	modification-dependent protein binding	25/1336	142/17632	6.08028e-05	0.00407813	0.00356588	9425/54556/23118/124359/4297/7415/5887/54799/3329/8242/23133/165918/5927/3300/2186/54764/54454/161725/11176/546/23476/23081/9682/80853/23198	25
	GO:0044389	ubiquitin-like protein ligase binding	42/1336	301/17632	8.80451e-05	0.00551162	0.00481931	5567/8313/10891/7187/1734/8322/5576/3725/7319/7415/3329/9258/55432/8065/7326/5898/3309/4091/55294/6497/56254/28951/11345/11078/5925/4804/811/152137/4738/10869/51666/9682/5371/3301/10783/84557/8975/7414/79139/1026/5899/10152	42
	GO:0003714	transcription corepressor activity	35/1336	238/17632	0.000117234	0.00688019	0.00601598	9734/29883/9425/4601/6913/10413/9759/23462/55729/124359/166968/3068/7536/79365/3223/7068/10915/4665/6497/595/221895/6427/9139/51684/51132/10608/23543/5914/387893/23013/3192/5971/5629/9096/22938	35
	GO:0019888	protein phosphatase regulator activity	16/1336	80/17632	0.000282518	0.0156049	0.0136448	805/151987/10231/5519/801/284352/84687/6418/5526/84152/116224/6992/5514/79660/26051/808	16
	GO:0003680	AT DNA binding	5/1336	10/17632	0.000452213	0.0235905	0.0206273	4208/4297/9464/8091/3159	5
	GO:0019208	phosphatase regulator activity	17/1336	94/17632	0.000636731	0.0314679	0.0275152	9839/805/151987/10231/5519/801/284352/84687/6418/5526/84152/116224/6992/5514/79660/26051/808	17
	GO:0070411	I-SMAD binding	5/1336	11/17632	0.000777391	0.0357747	0.0312811	8313/4091/7046/57154/4089	5
	GO:0004842	ubiquitin-protein transferase activity	48/1336	396/17632	0.000825988	0.0357747	0.0312811	23291/7187/84961/23608/26046/7319/154214/80204/25897/55298/57534/165918/7328/8065/54926/5469/80176/10612/7326/23220/23321/9354/55294/56254/9040/64750/55905/9616/51366/65264/867/10444/246330/57154/51132/85363/5896/6992/51666/7126/23024/25827/200933/54708/54941/138065/80829/10193	48
	GO:0017091	AU-rich element binding	8/1336	28/17632	0.000838172	0.0357747	0.0312811	3609/22849/1996/1995/677/10949/1994/373863	8
	GO:0019787	ubiquitin-like protein transferase activity	50/1336	421/17632	0.00102498	0.0418461	0.0365898	23291/7187/84961/23608/9759/26046/7319/154214/80204/25897/55298/57534/165918/7328/8065/54926/5469/80176/10612/7326/23220/23321/9354/55294/56254/9040/64750/55905/9616/51366/65264/867/10444/246330/57154/51132/85363/5896/6992/51666/5371/7126/23024/25827/200933/54708/54941/138065/80829/10193	50
	GO:0030374	nuclear receptor transcription coactivator activity	13/1336	66/17632	0.00118844	0.0464978	0.0406572	10891/56970/133522/9967/56943/9969/5469/7068/7067/5914/10432/135112/3159	13
5002c
	ID	Description	GeneRatio	BgRatio	pvalue	p.adjust	qvalue	geneID	Count
	GO:0001158	enhancer sequence-specific DNA binding	31/1336	119/17632	6.95354e-10	3.66572e-07	3.20527e-07	3725/2624/4208/2103/3215/6603/4297/79365/51043/5090/3670/60468/57459/6496/3223/2625/9967/4801/4862/9575/3204/7494/3221/10620/1385/3159/3222/5966/5971/619279/6664	31
	GO:0035326	enhancer binding	33/1336	133/17632	7.8077e-10	3.66572e-07	3.20527e-07	3725/2624/4208/2103/3215/6603/4297/79365/51043/5090/3670/60468/57459/6496/3223/2625/25976/9967/4801/4862/9575/3204/7494/3221/10620/1385/3159/3222/5966/405/5971/619279/6664	33
	GO:0001228	DNA-binding transcription activator activity, RNA polymerase II-specific	71/1336	449/17632	2.19923e-09	6.88358e-07	6.01894e-07	3725/4208/5087/2103/4613/6239/3215/26298/8609/4781/7490/10725/3198/6667/23462/2113/2353/51043/5090/3670/9480/23435/6656/367/9705/2033/9839/1316/6722/6496/6096/346389/2099/3223/4094/4209/2306/1628/7546/5326/2034/9464/3659/1871/7629/9575/23648/860/8576/81566/3204/2355/2354/8091/3221/10620/1385/3159/3222/5966/5324/2908/84662/6664/2309/5992/153222/339488/4089/84699/5452	71
	GO:0000982	transcription factor activity, RNA polymerase II proximal promoter sequence-specific DNA binding	68/1336	447/17632	2.36498e-08	5.5518e-06	4.85444e-06	3725/4208/5087/2103/4613/3215/26298/8609/4781/7490/10725/6667/79365/23462/2113/2353/51043/3670/128553/9480/6656/367/9705/55553/6913/1316/6722/6096/2099/3223/4094/26137/4209/2625/1628/93986/122953/57621/7546/5326/5925/2034/9464/3659/1871/138151/23648/860/639/8576/3204/2354/8091/10620/1385/3222/5324/2908/23081/9682/84662/6664/5992/339488/6909/5629/4089/5452	68
	GO:0003713	transcription coactivator activity	53/1336	321/17632	5.71798e-08	1.07384e-05	9.38952e-06	5927/4928/3725/10891/8031/2103/6595/79960/6603/56970/10413/865/8609/57826/7543/116931/7068/3670/55534/245806/2033/6496/8289/133746/2625/9969/26292/5469/133522/54904/9967/56943/7994/10915/163732/5925/56254/9464/7067/51412/283149/5914/10432/26039/135112/3159/5371/405/57492/6664/10521/6602/22938	53
	GO:0001077	proximal promoter DNA-binding transcription activator activity, RNA polymerase II-specific	50/1336	298/17632	8.05463e-08	1.26055e-05	1.10221e-05	3725/4208/5087/4613/3215/26298/8609/4781/7490/10725/6667/23462/2113/2353/51043/3670/9480/6656/367/1316/6722/6096/2099/3223/4094/4209/1628/7546/5326/2034/9464/3659/1871/23648/860/8576/3204/2354/8091/10620/1385/3222/5324/2908/84662/6664/5992/339488/4089/5452	50
	GO:0000980	RNA polymerase II distal enhancer sequence-specific DNA binding	24/1336	100/17632	3.05757e-07	4.10151e-05	3.58632e-05	3725/2624/4208/2103/3215/6603/4297/79365/5090/60468/57459/6496/3223/9967/4801/4862/9575/3204/3221/10620/1385/3222/5966/5971	24
	GO:0003705	transcription factor activity, RNA polymerase II distal enhancer sequence-specific binding	24/1336	108/17632	1.37042e-06	0.000160853	0.000140648	3725/4208/4784/2103/3215/7392/5090/60468/245806/23435/9839/6722/6496/3223/4209/3204/3221/10620/1385/3159/3222/5966/405/5629	24
	GO:0001205	distal enhancer DNA-binding transcription activator activity, RNA polymerase II-specific	12/1336	38/17632	1.44386e-05	0.00150642	0.0013172	4208/2103/3215/5090/23435/9839/6496/4209/3221/10620/3159/5966	12
	GO:0004674	protein serine/threonine kinase activity	60/1336	455/17632	1.76299e-05	0.00165544	0.0014475	8997/57551/204851/65125/5127/92/9748/5063/5218/375449/5567/7786/1021/5292/6733/84630/27330/65267/22858/595/6792/22848/9874/93/10000/4214/657/7204/5602/9344/4831/5058/7046/51422/140901/9201/246330/5571/4140/8812/8576/51719/8091/23476/156/55561/57538/388228/10783/8445/5170/1026/9175/94/23097/904/5062/81617/1454/57172	60
	GO:0046332	SMAD binding	18/1336	80/17632	2.33182e-05	0.00192093	0.00167964	3725/8313/92/2353/8239/6497/9839/93/64750/657/4091/7046/57154/8091/5371/4089/94/22938	18
	GO:0031625	ubiquitin protein ligase binding	42/1336	286/17632	2.65304e-05	0.00192093	0.00167964	3725/8313/10891/7326/11078/1734/3329/7319/6497/5567/9258/55294/7187/5898/55432/8322/3309/8065/28951/4091/7415/5925/11345/5576/56254/4804/811/152137/4738/10869/9682/51666/5371/3301/10783/84557/8975/79139/1026/7414/5899/10152	42
	GO:0042393	histone binding	32/1336	195/17632	2.65943e-05	0.00192093	0.00167964	5927/84295/9425/6595/54556/4297/165918/124359/54799/23133/2186/4302/8028/8242/23038/7994/25862/56254/54454/11176/8193/8658/6418/8110/546/5896/11198/23476/23081/9682/80853/23198	32
	GO:0140030	modification-dependent protein binding	25/1336	142/17632	6.08028e-05	0.00407813	0.00356588	5927/9425/54556/4297/3329/165918/124359/54799/23118/5887/23133/2186/8242/3300/7415/54764/161725/54454/11176/546/23476/23081/9682/80853/23198	25
	GO:0044389	ubiquitin-like protein ligase binding	42/1336	301/17632	8.80451e-05	0.00551162	0.00481931	3725/8313/10891/7326/11078/1734/3329/7319/6497/5567/9258/55294/7187/5898/55432/8322/3309/8065/28951/4091/7415/5925/11345/5576/56254/4804/811/152137/4738/10869/9682/51666/5371/3301/10783/84557/8975/79139/1026/7414/5899/10152	42
	GO:0003714	transcription corepressor activity	35/1336	238/17632	0.000117234	0.00688019	0.00601598	9425/9734/9759/29883/10413/3068/79365/124359/23462/7068/4601/4665/6497/7536/55729/6913/3223/166968/595/221895/6427/10915/9139/51684/10608/51132/23543/5914/387893/23013/3192/5971/5629/9096/22938	35
	GO:0019888	protein phosphatase regulator activity	16/1336	80/17632	0.000282518	0.0156049	0.0136448	805/10231/801/151987/5519/284352/84687/6418/5526/84152/116224/6992/5514/79660/26051/808	16
	GO:0003680	AT DNA binding	5/1336	10/17632	0.000452213	0.0235905	0.0206273	4208/4297/9464/8091/3159	5
	GO:0019208	phosphatase regulator activity	17/1336	94/17632	0.000636731	0.0314679	0.0275152	805/10231/9839/801/151987/5519/284352/84687/6418/5526/84152/116224/6992/5514/79660/26051/808	17
	GO:0070411	I-SMAD binding	5/1336	11/17632	0.000777391	0.0357747	0.0312811	8313/4091/7046/57154/4089	5
	GO:0004842	ubiquitin-protein transferase activity	48/1336	396/17632	0.000825988	0.0357747	0.0312811	154214/23291/7326/7328/26046/23321/165918/84961/7319/9354/57534/25897/55905/80204/23608/80176/55294/7187/54926/23220/8065/5469/64750/51366/9616/10612/55298/9040/56254/65264/10444/867/246330/57154/51132/85363/5896/6992/51666/7126/23024/25827/200933/54708/54941/138065/10193/80829	48
	GO:0017091	AU-rich element binding	8/1336	28/17632	0.000838172	0.0357747	0.0312811	1996/1994/677/10949/3609/1995/22849/373863	8
	GO:0019787	ubiquitin-like protein transferase activity	50/1336	421/17632	0.00102498	0.0418461	0.0365898	154214/23291/7326/7328/9759/26046/23321/165918/84961/7319/9354/57534/25897/55905/80204/23608/80176/55294/7187/54926/23220/8065/5469/64750/51366/9616/10612/55298/9040/56254/65264/10444/867/246330/57154/51132/85363/5896/6992/51666/5371/7126/23024/25827/200933/54708/54941/138065/10193/80829	50
	GO:0030374	nuclear receptor transcription coactivator activity	13/1336	66/17632	0.00118844	0.0464978	0.0406572	10891/56970/7068/9969/5469/133522/9967/56943/7067/5914/10432/135112/3159	13
5003b
	ID	Description	GeneRatio	BgRatio	pvalue	p.adjust	qvalue	geneID	Count
	GO:0046332	SMAD binding	19/794	80/17632	1.82794e-09	1.4459e-06	1.31997e-06	4205/9839/92/8498/54778/5494/4087/5813/9863/8091/10527/7528/7050/659/6938/4086/63976/91/51592	19
	GO:0001228	DNA-binding transcription activator activity, RNA polymerase II-specific	47/794	449/17632	6.82768e-08	2.70035e-05	2.46515e-05	4205/7690/4774/4781/406/9839/3190/23598/7030/4094/6774/4286/10274/153222/4760/8013/51804/80034/6496/4211/6239/56751/6297/1958/253738/5885/81566/51043/4087/23493/157848/22806/8091/346389/9705/4990/7572/6722/5079/2101/4520/6938/10725/4086/5089/2099/5326	47
	GO:0000982	transcription factor activity, RNA polymerase II proximal promoter sequence-specific DNA binding	41/794	447/17632	1.30502e-05	0.00344092	0.00314122	4205/4774/11279/4781/7003/3190/23598/7030/4094/6774/4286/4760/8013/138151/51804/5629/4211/56751/55553/1958/253738/53335/4204/51043/4087/23493/128553/8091/7528/26137/9705/6722/5079/2101/7050/4520/6938/10725/4086/2099/5326	41
	GO:0001227	DNA-binding transcription repressor activity, RNA polymerase II-specific	28/794	267/17632	2.96449e-05	0.00586227	0.00535168	7690/7555/11279/9839/604/84295/4601/4286/2077/60468/138151/5629/55553/53335/57659/4204/23493/128553/5813/8091/7528/26137/9705/3720/11278/2101/7050/3235	28
	GO:0035254	glutamate receptor binding	10/794	48/17632	4.46751e-05	0.00706759	0.00645202	8851/10369/50944/55333/5621/1742/26052/808/1740/5335	10
	GO:0001077	proximal promoter DNA-binding transcription activator activity, RNA polymerase II-specific	29/794	298/17632	8.41289e-05	0.011091	0.010125	4205/4774/4781/3190/23598/7030/4094/6774/4286/4760/8013/51804/4211/56751/1958/253738/51043/4087/23493/8091/6722/5079/2101/4520/6938/10725/4086/2099/5326	29
	GO:0043022	ribosome binding	10/794	55/17632	0.000150264	0.0169798	0.0155009	253943/1984/132864/54915/80155/2107/143244/29789/22849/253260	10
	GO:0004674	protein serine/threonine kinase activity	38/794	455/17632	0.000194341	0.0192155	0.0175419	51765/1859/9475/204851/57144/92/29904/1196/5058/91754/10000/138474/4139/22848/11183/26524/11040/57787/53944/6792/50488/5290/51135/65267/8091/57162/23235/6093/818/659/8780/5587/79012/6198/369/91/5604/9943	38
	GO:0000983	transcription factor activity, RNA polymerase II core promoter sequence-specific DNA binding	6/794	24/17632	0.000548277	0.0481875	0.0439904	138474/5081/23493/6722/5451/1810	6
5003c
	ID	Description	GeneRatio	BgRatio	pvalue	p.adjust	qvalue	geneID	Count
	GO:0046332	SMAD binding	19/794	80/17632	1.82794e-09	1.4459e-06	1.31997e-06	4205/54778/5494/92/8498/9839/4087/5813/9863/8091/10527/7528/7050/659/6938/4086/63976/91/51592	19
	GO:0001228	DNA-binding transcription activator activity, RNA polymerase II-specific	47/794	449/17632	6.82768e-08	2.70035e-05	2.46515e-05	7690/80034/6496/4286/4205/4774/4781/8013/23598/3190/5885/406/6239/7030/51804/4094/6774/6297/4211/56751/253738/81566/4760/9839/153222/10274/1958/51043/4087/23493/157848/22806/8091/346389/9705/4990/6722/7572/5079/2101/4520/6938/10725/4086/5089/2099/5326	47
	GO:0000982	transcription factor activity, RNA polymerase II proximal promoter sequence-specific DNA binding	41/794	447/17632	1.30502e-05	0.00344092	0.00314122	11279/4286/4205/4774/4781/8013/23598/55553/3190/7030/51804/4094/53335/6774/4211/56751/253738/5629/7003/4760/4204/138151/1958/51043/4087/23493/128553/8091/7528/26137/9705/6722/5079/2101/7050/4520/6938/10725/4086/2099/5326	41
	GO:0001227	DNA-binding transcription repressor activity, RNA polymerase II-specific	28/794	267/17632	2.96449e-05	0.00586227	0.00535168	7690/11279/7555/2077/57659/4286/55553/4601/53335/84295/60468/5629/604/9839/4204/138151/23493/128553/5813/8091/7528/26137/9705/3720/11278/2101/7050/3235	28
	GO:0035254	glutamate receptor binding	10/794	48/17632	4.46751e-05	0.00706759	0.00645202	10369/8851/50944/55333/5621/1742/26052/808/1740/5335	10
	GO:0001077	proximal promoter DNA-binding transcription activator activity, RNA polymerase II-specific	29/794	298/17632	8.41289e-05	0.011091	0.010125	4286/4205/4774/4781/8013/23598/3190/7030/51804/4094/6774/4211/56751/253738/4760/1958/51043/4087/23493/8091/6722/5079/2101/4520/6938/10725/4086/2099/5326	29
	GO:0043022	ribosome binding	10/794	55/17632	0.000150264	0.0169798	0.0155009	143244/2107/1984/132864/253943/54915/80155/29789/22849/253260	10
	GO:0004674	protein serine/threonine kinase activity	38/794	455/17632	0.000194341	0.0192155	0.0175419	57144/1196/204851/1859/91754/51765/9475/4139/26524/92/5058/57787/22848/11183/138474/29904/6792/53944/10000/11040/50488/5290/51135/65267/8091/57162/23235/6093/818/659/8780/5587/79012/6198/369/91/5604/9943	38
	GO:0000983	transcription factor activity, RNA polymerase II core promoter sequence-specific DNA binding	6/794	24/17632	0.000548277	0.0481875	0.0439904	138474/5081/23493/6722/5451/1810	6
5004b
	ID	Description	GeneRatio	BgRatio	pvalue	p.adjust	qvalue	geneID	Count
	GO:0000982	transcription factor activity, RNA polymerase II proximal promoter sequence-specific DNA binding	60/808	447/17632	6.07343e-14	5.04094e-11	4.3473e-11	4212/4781/8609/2002/121536/51804/7707/6670/3202/8091/4084/6498/26298/4286/23040/6495/6925/4603/2649/639/7020/359948/1385/4211/84667/1958/571/9480/1386/64710/4929/463/6664/1875/23261/429/6668/4094/7071/51341/23598/10725/6774/4802/2099/53335/5324/3131/5326/1316/7764/26137/1050/94104/283571/3239/1649/5454/93986/8013	60
	GO:0001228	DNA-binding transcription activator activity, RNA polymerase II-specific	52/808	449/17632	7.43693e-10	2.84573e-07	2.45415e-07	4212/4781/8609/2002/51804/2104/3202/8091/26298/4286/6095/23040/6495/6925/4603/22887/2649/7020/359948/1385/4211/1958/571/9480/9575/1386/64710/4929/6664/3212/1875/23261/4094/7071/6239/23598/10725/7029/6774/4802/2099/5324/3131/5326/1316/1050/3239/1649/7799/89884/5454/8013	52
	GO:0001077	proximal promoter DNA-binding transcription activator activity, RNA polymerase II-specific	40/808	298/17632	1.02858e-09	2.84573e-07	2.45415e-07	4212/4781/8609/2002/51804/3202/8091/26298/4286/6495/6925/4603/2649/7020/1385/4211/1958/9480/1386/64710/4929/6664/1875/23261/4094/7071/23598/10725/6774/4802/2099/5324/3131/5326/1316/1050/3239/1649/5454/8013	40
	GO:0001227	DNA-binding transcription repressor activity, RNA polymerase II-specific	37/808	267/17632	1.80053e-09	3.7361e-07	3.222e-07	121536/7707/6670/8091/4084/6498/6304/4286/11278/23040/7227/639/84159/8545/7020/359948/29942/84667/571/3720/85508/463/5814/1875/429/6668/1602/51341/53335/84295/6935/1390/7764/26137/94104/283571/93986	37
	GO:0046332	SMAD binding	16/808	80/17632	5.61364e-07	9.31865e-05	8.03637e-05	8091/7046/6498/63976/753/8313/650/7049/28996/5814/1290/51341/8239/92/6497/1601	16
	GO:0001078	proximal promoter DNA-binding transcription repressor activity, RNA polymerase II-specific	23/808	169/17632	2.89637e-06	0.000400664	0.000345531	121536/7707/6670/8091/4084/6498/23040/639/7020/359948/84667/571/463/1875/429/6668/51341/53335/7764/26137/94104/283571/93986	23
	GO:0004674	protein serine/threonine kinase activity	43/808	455/17632	5.87478e-06	0.000696581	0.000600729	6446/817/5602/5567/5063/1456/904/7273/8997/283455/8091/818/7046/998/23043/1859/5604/57551/10114/1453/1024/9943/2932/8491/6197/22848/149420/7049/28996/51701/54861/65267/1021/92/5599/2872/57144/1454/53944/203447/65975/5592/11040	43
	GO:0003714	transcription corepressor activity	26/808	238/17632	3.76828e-05	0.00359792	0.00310283	4212/6658/121536/10413/9759/4084/7088/57649/4863/862/11278/51132/25937/10370/3068/23051/84667/10138/28996/51341/23429/6935/286205/6497/6672/1649	26
	GO:0005244	voltage-gated ion channel activity	23/808	199/17632	4.33484e-05	0.00359792	0.00310283	7417/54207/1181/3746/6334/6326/3739/1268/27133/2904/3777/23413/782/775/30820/2903/1184/3745/3778/1192/27092/6327/10369	23
	GO:0022832	voltage-gated channel activity	23/808	199/17632	4.33484e-05	0.00359792	0.00310283	7417/54207/1181/3746/6334/6326/3739/1268/27133/2904/3777/23413/782/775/30820/2903/1184/3745/3778/1192/27092/6327/10369	23
	GO:0001221	transcription cofactor binding	9/808	41/17632	7.95639e-05	0.00600346	0.00517736	57649/6095/6495/3068/6613/1385/51341/2099/8013	9
	GO:0022839	ion gated channel activity	32/808	342/17632	0.000108374	0.00716009	0.00617484	7417/54207/1181/3746/6334/2554/56704/6326/2898/3739/1268/27133/2566/2904/3777/2281/23413/2568/782/2564/775/30820/2903/1184/3745/8001/3778/1192/1742/27092/6327/10369	32
	GO:0005088	Ras guanyl-nucleotide exchange factor activity	26/808	254/17632	0.000112146	0.00716009	0.00617484	3084/817/26030/8997/818/9649/5786/6654/6453/23229/2904/5155/50618/7109/8817/153/3082/57731/2903/8567/54848/22899/3667/2263/1742/5906	26
	GO:0050839	cell adhesion molecule binding	41/808	486/17632	0.000128822	0.00763731	0.00658639	3084/3479/27020/6643/57555/5792/1266/1525/55714/23647/1006/10178/23075/10085/1501/55833/8745/85456/1453/102/7057/57488/5756/22871/1004/10163/23499/25945/22859/1983/23085/255743/10985/29789/8840/6387/11122/846/1192/53616/6138	41
	GO:0022836	gated channel activity	32/808	351/17632	0.000175009	0.00968385	0.00835132	7417/54207/1181/3746/6334/2554/56704/6326/2898/3739/1268/27133/2566/2904/3777/2281/23413/2568/782/2564/775/30820/2903/1184/3745/8001/3778/1192/1742/27092/6327/10369	32
	GO:0032452	histone demethylase activity	7/808	28/17632	0.000210216	0.0109049	0.00940439	23133/22992/7404/84159/221656/84864/5253	7
	GO:0005085	guanyl-nucleotide exchange factor activity	30/808	327/17632	0.000247611	0.0120892	0.0104257	3084/817/26030/8997/818/9649/5786/6654/6453/23229/2904/5155/50618/55188/7109/8817/153/3082/23550/57731/10564/2903/8567/54848/22899/3667/2263/1742/9922/5906	30
	GO:0001222	transcription corepressor binding	5/808	15/17632	0.000408072	0.0188166	0.0162274	57649/6095/3068/6613/51341	5
	GO:0035255	ionotropic glutamate receptor binding	7/808	32/17632	0.0005093	0.0221507	0.0191027	1740/57554/388336/729956/1742/27092/10369	7
	GO:0030165	PDZ domain binding	12/808	86/17632	0.000533752	0.0221507	0.0191027	1525/2898/491/22871/7049/153/388336/1902/23085/92/1742/80319	12
	GO:0005216	ion channel activity	35/808	427/17632	0.000662172	0.0261716	0.0225703	7417/123041/54207/115019/1181/3746/6334/2554/56704/6326/2898/3739/1268/27133/2566/2904/3777/2281/23413/7224/2568/782/2564/775/30820/2903/1184/3745/8001/3778/1192/1742/27092/6327/10369	35
	GO:0070696	transmembrane receptor protein serine/threonine kinase binding	5/808	17/17632	0.000778967	0.0293883	0.0253444	653/651/3624/650/655	5
	GO:0003730	mRNA 3'-UTR binding	11/808	80/17632	0.00101909	0.0367758	0.0317153	3181/1153/10236/23369/5936/9698/80149/27303/22849/677/66037	11
	GO:0001158	enhancer sequence-specific DNA binding	14/808	119/17632	0.00109618	0.037233	0.0321096	4841/4297/3202/7494/1385/4862/8932/571/9575/1386/6664/4801/4802/3239	14
	GO:0035326	enhancer binding	15/808	133/17632	0.00114562	0.037233	0.0321096	4841/4297/3202/405/7494/1385/4862/8932/571/9575/1386/6664/4801/4802/3239	15
	GO:0008066	glutamate receptor activity	6/808	27/17632	0.00117636	0.037233	0.0321096	2915/2898/2911/2904/2918/2903	6
	GO:0022838	substrate-specific channel activity	35/808	442/17632	0.00121404	0.037233	0.0321096	7417/123041/54207/115019/1181/3746/6334/2554/56704/6326/2898/3739/1268/27133/2566/2904/3777/2281/23413/7224/2568/782/2564/775/30820/2903/1184/3745/8001/3778/1192/1742/27092/6327/10369	35
	GO:0061980	regulatory RNA binding	7/808	37/17632	0.00127657	0.037233	0.0321096	3181/23369/5936/9698/80149/8932/131405	7
	GO:0003705	transcription factor activity, RNA polymerase II distal enhancer sequence-specific binding	13/808	108/17632	0.0013189	0.037233	0.0321096	51804/3202/9569/405/6928/4286/6495/1385/4211/571/1386/463/1050	13
	GO:0035254	glutamate receptor binding	8/808	48/17632	0.00139063	0.037233	0.0321096	9456/1740/57554/388336/729956/1742/27092/10369	8
	GO:0051018	protein kinase A binding	8/808	48/17632	0.00139063	0.037233	0.0321096	5567/11216/8227/2932/10163/10564/5573/11215	8
	GO:0032451	demethylase activity	7/808	38/17632	0.00150388	0.0390069	0.0336394	23133/22992/7404/84159/221656/84864/5253	7
	GO:0035035	histone acetyltransferase binding	6/808	29/17632	0.00174602	0.0406601	0.0350652	10370/1385/1958/51341/54828/8013	6
	GO:0035198	miRNA binding	6/808	29/17632	0.00174602	0.0406601	0.0350652	3181/23369/5936/9698/80149/131405	6
	GO:0044325	ion channel binding	14/808	125/17632	0.0017652	0.0406601	0.0350652	817/7525/9456/27020/286/3746/805/5142/5144/27133/2281/55607/3745/846	14
	GO:0015085	calcium ion transmembrane transporter activity	15/808	139/17632	0.00178909	0.0406601	0.0350652	123041/56704/1268/491/2904/6543/2281/23413/7224/488/782/775/2903/27092/10369	15
	GO:0003713	transcription coactivator activity	27/808	321/17632	0.00181256	0.0406601	0.0350652	8609/10413/92140/6595/405/4863/63976/29915/25937/10891/10370/84159/7020/1386/10138/28996/6664/56943/7543/4802/6935/9792/1050/7994/5253/6672/5454	27
	GO:0005160	transforming growth factor beta receptor binding	8/808	51/17632	0.00207985	0.0454283	0.0391772	653/7046/651/3624/650/7049/92/655	8
	GO:0001223	transcription coactivator binding	5/808	21/17632	0.00219954	0.0468108	0.0403695	6095/6495/1385/2099/8013	5
5004c
	ID	Description	GeneRatio	BgRatio	pvalue	p.adjust	qvalue	geneID	Count
	GO:0000982	transcription factor activity, RNA polymerase II proximal promoter sequence-specific DNA binding	60/808	447/17632	6.07343e-14	5.04094e-11	4.3473e-11	26298/359948/121536/6925/3202/23040/8609/4286/4781/2002/8091/2649/6498/6495/4084/4212/9480/51804/6664/639/7707/4603/6670/84667/463/7020/571/4929/1958/1385/1386/1875/64710/429/6668/4211/23261/4094/7071/51341/23598/10725/6774/4802/2099/53335/5324/3131/5326/1316/7764/1050/26137/94104/283571/3239/1649/5454/93986/8013	60
	GO:0001228	DNA-binding transcription activator activity, RNA polymerase II-specific	52/808	449/17632	7.43693e-10	2.84573e-07	2.45415e-07	26298/359948/6925/3202/23040/8609/2104/6095/4286/4781/2002/8091/2649/3212/6495/4212/9480/22887/51804/6664/4603/7020/571/4929/1958/1385/1386/1875/64710/9575/4211/23261/4094/7071/6239/23598/10725/7029/6774/4802/2099/5324/3131/5326/1316/1050/3239/1649/7799/5454/89884/8013	52
	GO:0001077	proximal promoter DNA-binding transcription activator activity, RNA polymerase II-specific	40/808	298/17632	1.02858e-09	2.84573e-07	2.45415e-07	26298/6925/3202/8609/4286/4781/2002/8091/2649/6495/4212/9480/51804/6664/4603/7020/4929/1958/1385/1386/1875/64710/4211/23261/4094/7071/23598/10725/6774/4802/2099/5324/3131/5326/1316/1050/3239/1649/5454/8013	40
	GO:0001227	DNA-binding transcription repressor activity, RNA polymerase II-specific	37/808	267/17632	1.80053e-09	3.7361e-07	3.222e-07	359948/121536/23040/7227/29942/6304/4286/8091/6498/4084/8545/639/7707/6670/84667/463/7020/571/5814/84159/11278/3720/85508/1875/429/6668/1602/51341/53335/84295/6935/1390/7764/26137/94104/283571/93986	37
	GO:0046332	SMAD binding	16/808	80/17632	5.61364e-07	9.31865e-05	8.03637e-05	7049/7046/28996/753/8091/6498/63976/5814/8313/650/1290/51341/8239/92/6497/1601	16
	GO:0001078	proximal promoter DNA-binding transcription repressor activity, RNA polymerase II-specific	23/808	169/17632	2.89637e-06	0.000400664	0.000345531	359948/121536/23040/8091/6498/4084/639/7707/6670/84667/463/7020/571/1875/429/6668/51341/53335/7764/26137/94104/283571/93986	23
	GO:0004674	protein serine/threonine kinase activity	43/808	455/17632	5.87478e-06	0.000696581	0.000600729	6446/5567/1456/7049/5063/7046/817/10114/8997/818/5602/28996/23043/22848/1859/8091/998/7273/1024/283455/9943/1453/51701/8491/6197/904/57551/2932/149420/5604/1021/54861/65267/92/5599/2872/1454/57144/53944/203447/65975/11040/5592	43
	GO:0003714	transcription corepressor activity	26/808	238/17632	3.76828e-05	0.00359792	0.00310283	10413/121536/57649/862/7088/28996/6658/10138/25937/4084/4212/51132/10370/4863/3068/84667/11278/23051/9759/51341/23429/6935/286205/6497/6672/1649	26
	GO:0005244	voltage-gated ion channel activity	23/808	199/17632	4.33484e-05	0.00359792	0.00310283	7417/54207/6334/3739/3746/1181/27133/6326/1268/23413/3777/2904/782/775/30820/2903/1184/3745/3778/1192/6327/27092/10369	23
	GO:0022832	voltage-gated channel activity	23/808	199/17632	4.33484e-05	0.00359792	0.00310283	7417/54207/6334/3739/3746/1181/27133/6326/1268/23413/3777/2904/782/775/30820/2903/1184/3745/3778/1192/6327/27092/10369	23
	GO:0001221	transcription cofactor binding	9/808	41/17632	7.95639e-05	0.00600346	0.00517736	57649/6095/6495/6613/3068/1385/51341/2099/8013	9
	GO:0022839	ion gated channel activity	32/808	342/17632	0.000108374	0.00716009	0.00617484	2568/7417/2554/2898/54207/2566/6334/56704/3739/3746/1181/27133/2564/6326/1268/23413/2281/3777/2904/782/775/30820/2903/1184/3745/8001/3778/1192/1742/6327/27092/10369	32
	GO:0005088	Ras guanyl-nucleotide exchange factor activity	26/808	254/17632	0.000112146	0.00716009	0.00617484	817/8997/818/26030/57731/9649/23229/5155/6453/3084/50618/5786/6654/8817/3082/7109/153/2904/2903/8567/54848/22899/3667/2263/1742/5906	26
	GO:0050839	cell adhesion molecule binding	41/808	486/17632	0.000128822	0.00763731	0.00658639	55833/10085/27020/3479/6643/1525/55714/85456/5792/3084/23647/102/1501/25945/5756/10163/1453/1266/57488/1006/22871/10178/23075/23499/57555/7057/1004/8745/22859/1983/23085/255743/29789/10985/8840/6387/11122/846/53616/1192/6138	41
	GO:0022836	gated channel activity	32/808	351/17632	0.000175009	0.00968385	0.00835132	2568/7417/2554/2898/54207/2566/6334/56704/3739/3746/1181/27133/2564/6326/1268/23413/2281/3777/2904/782/775/30820/2903/1184/3745/8001/3778/1192/1742/6327/27092/10369	32
	GO:0032452	histone demethylase activity	7/808	28/17632	0.000210216	0.0109049	0.00940439	22992/23133/7404/84159/221656/84864/5253	7
	GO:0005085	guanyl-nucleotide exchange factor activity	30/808	327/17632	0.000247611	0.0120892	0.0104257	817/8997/818/26030/57731/9649/23229/5155/6453/3084/50618/5786/6654/8817/3082/7109/153/55188/2904/10564/23550/2903/8567/54848/22899/3667/2263/1742/9922/5906	30
	GO:0001222	transcription corepressor binding	5/808	15/17632	0.000408072	0.0188166	0.0162274	57649/6095/6613/3068/51341	5
	GO:0035255	ionotropic glutamate receptor binding	7/808	32/17632	0.0005093	0.0221507	0.0191027	1740/57554/388336/729956/1742/27092/10369	7
	GO:0030165	PDZ domain binding	12/808	86/17632	0.000533752	0.0221507	0.0191027	7049/2898/1525/491/22871/153/388336/1902/23085/92/1742/80319	12
	GO:0005216	ion channel activity	35/808	427/17632	0.000662172	0.0261716	0.0225703	2568/7417/2554/2898/54207/2566/6334/56704/3739/115019/3746/1181/27133/2564/6326/1268/23413/2281/7224/3777/123041/2904/782/775/30820/2903/1184/3745/8001/3778/1192/1742/6327/27092/10369	35
	GO:0070696	transmembrane receptor protein serine/threonine kinase binding	5/808	17/17632	0.000778967	0.0293883	0.0253444	653/651/3624/650/655	5
	GO:0003730	mRNA 3'-UTR binding	11/808	80/17632	0.00101909	0.0367758	0.0317153	3181/10236/27303/80149/23369/5936/677/1153/9698/22849/66037	11
	GO:0001158	enhancer sequence-specific DNA binding	14/808	119/17632	0.00109618	0.037233	0.0321096	3202/7494/4841/4801/6664/4862/571/1385/1386/4297/9575/8932/4802/3239	14
	GO:0035326	enhancer binding	15/808	133/17632	0.00114562	0.037233	0.0321096	3202/7494/4841/405/4801/6664/4862/571/1385/1386/4297/9575/8932/4802/3239	15
	GO:0008066	glutamate receptor activity	6/808	27/17632	0.00117636	0.037233	0.0321096	2898/2911/2915/2904/2918/2903	6
	GO:0022838	substrate-specific channel activity	35/808	442/17632	0.00121404	0.037233	0.0321096	2568/7417/2554/2898/54207/2566/6334/56704/3739/115019/3746/1181/27133/2564/6326/1268/23413/2281/7224/3777/123041/2904/782/775/30820/2903/1184/3745/8001/3778/1192/1742/6327/27092/10369	35
	GO:0061980	regulatory RNA binding	7/808	37/17632	0.00127657	0.037233	0.0321096	3181/80149/23369/5936/9698/8932/131405	7
	GO:0003705	transcription factor activity, RNA polymerase II distal enhancer sequence-specific binding	13/808	108/17632	0.0013189	0.037233	0.0321096	6928/3202/9569/405/4286/6495/51804/463/571/1385/1386/4211/1050	13
	GO:0035254	glutamate receptor binding	8/808	48/17632	0.00139063	0.037233	0.0321096	1740/9456/57554/388336/729956/1742/27092/10369	8
	GO:0051018	protein kinase A binding	8/808	48/17632	0.00139063	0.037233	0.0321096	5567/11216/10163/2932/8227/10564/5573/11215	8
	GO:0032451	demethylase activity	7/808	38/17632	0.00150388	0.0390069	0.0336394	22992/23133/7404/84159/221656/84864/5253	7
	GO:0035035	histone acetyltransferase binding	6/808	29/17632	0.00174602	0.0406601	0.0350652	10370/1958/1385/51341/54828/8013	6
	GO:0035198	miRNA binding	6/808	29/17632	0.00174602	0.0406601	0.0350652	3181/80149/23369/5936/9698/131405	6
	GO:0044325	ion channel binding	14/808	125/17632	0.0017652	0.0406601	0.0350652	286/7525/27020/817/5144/3746/27133/5142/9456/55607/805/2281/3745/846	14
	GO:0015085	calcium ion transmembrane transporter activity	15/808	139/17632	0.00178909	0.0406601	0.0350652	56704/491/1268/23413/488/2281/7224/123041/2904/782/6543/775/2903/27092/10369	15
	GO:0003713	transcription coactivator activity	27/808	321/17632	0.00181256	0.0406601	0.0350652	10413/10891/8609/28996/92140/6595/10138/405/25937/10370/4863/6664/29915/7020/63976/84159/1386/7543/56943/4802/6935/9792/1050/7994/5253/6672/5454	27
	GO:0005160	transforming growth factor beta receptor binding	8/808	51/17632	0.00207985	0.0454283	0.0391772	7049/7046/653/651/3624/650/92/655	8
	GO:0001223	transcription coactivator binding	5/808	21/17632	0.00219954	0.0468108	0.0403695	6095/6495/1385/2099/8013	5
5005a
	ID	Description	GeneRatio	BgRatio	pvalue	p.adjust	qvalue	geneID	Count
	GO:0042054	histone methyltransferase activity	9/288	58/17632	3.85945e-07	0.000214971	0.00017916	4297/84444/28989/8085/10498/63976/387893/84787/2145	9
	GO:0018024	histone-lysine N-methyltransferase activity	7/288	45/17632	7.69209e-06	0.00214225	0.00178537	4297/84444/8085/63976/387893/84787/2145	7
	GO:0008276	protein methyltransferase activity	9/288	89/17632	1.48095e-05	0.00215552	0.00179644	4297/84444/28989/8085/10498/63976/387893/84787/2145	9
	GO:0000982	transcription factor activity, RNA polymerase II proximal promoter sequence-specific DNA binding	21/288	447/17632	1.54795e-05	0.00215552	0.00179644	7050/1051/7707/4774/51043/463/7547/7008/6664/56751/3223/23125/51341/26298/7023/6659/4149/9705/6688/1482/1879	21
	GO:0001227	DNA-binding transcription repressor activity, RNA polymerase II-specific	15/288	267/17632	3.51828e-05	0.00391936	0.00326644	7050/1051/7707/7227/463/3720/83482/27022/51341/23119/85508/4149/9705/6688/84295	15
	GO:0016279	protein-lysine N-methyltransferase activity	7/288	61/17632	5.91783e-05	0.00523493	0.00436285	4297/84444/8085/63976/387893/84787/2145	7
	GO:0016278	lysine N-methyltransferase activity	7/288	62/17632	6.5789e-05	0.00523493	0.00436285	4297/84444/8085/63976/387893/84787/2145	7
	GO:0001077	proximal promoter DNA-binding transcription activator activity, RNA polymerase II-specific	15/288	298/17632	0.000121449	0.00840124	0.00700169	1051/4774/51043/7547/7008/6664/56751/3223/23125/26298/7023/6659/6688/1482/1879	15
	GO:0051010	microtubule plus-end binding	4/288	17/17632	0.000140277	0.00840124	0.00700169	4926/7461/22924/667	4
	GO:0001228	DNA-binding transcription activator activity, RNA polymerase II-specific	19/288	449/17632	0.000156811	0.00840124	0.00700169	1051/4774/3233/51043/7547/7008/6664/56751/3223/23125/26298/7023/6659/9705/6688/6689/1482/3226/1879	19
	GO:0019207	kinase regulator activity	12/288	208/17632	0.000165913	0.00840124	0.00700169	9802/1028/57551/5296/55450/1030/1029/1163/10221/51422/8941/8503	12
	GO:0008170	N-methyltransferase activity	8/288	97/17632	0.000189002	0.00877285	0.0073114	4297/84444/8085/10498/63976/387893/84787/2145	8
	GO:0003705	transcription factor activity, RNA polymerase II distal enhancer sequence-specific binding	8/288	108/17632	0.000394583	0.0169064	0.01409	4784/1051/463/3223/7023/6688/6689/1482	8
	GO:0030331	estrogen receptor binding	5/288	40/17632	0.000462665	0.0170598	0.0142179	6714/5469/133522/10891/79447	5
	GO:0042826	histone deacetylase binding	8/288	112/17632	0.000503947	0.0170598	0.0142179	1051/51043/25836/23125/7023/22933/84295/5879	8
	GO:0004860	protein kinase inhibitor activity	6/288	62/17632	0.000514509	0.0170598	0.0142179	1028/55450/1030/1029/10221/51422	6
	GO:0004674	protein serine/threonine kinase activity	18/288	455/17632	0.000520677	0.0170598	0.0142179	1760/5609/5580/9175/6792/10295/130497/57551/11040/5063/57161/5170/51422/84446/816/1021/2869/5879	18
	GO:0035258	steroid hormone receptor binding	7/288	90/17632	0.000678025	0.0209811	0.0174859	1051/6714/5469/133522/51341/10891/79447	7
	GO:0019210	kinase inhibitor activity	6/288	66/17632	0.000720184	0.0211128	0.0175956	1028/55450/1030/1029/10221/51422	6
	GO:0019887	protein kinase regulator activity	10/288	180/17632	0.000771208	0.0214782	0.0179002	9802/1028/57551/55450/1030/1029/1163/10221/51422/8941	10
	GO:0004861	cyclin-dependent protein serine/threonine kinase inhibitor activity	3/288	12/17632	0.00085055	0.0215344	0.017947	1028/1030/1029	3
	GO:0005247	voltage-gated chloride channel activity	3/288	12/17632	0.00085055	0.0215344	0.017947	1185/1182/55107	3
	GO:0030291	protein serine/threonine kinase inhibitor activity	4/288	33/17632	0.00196408	0.047565	0.0396412	1028/1030/1029/51422	4
5005b
	ID	Description	GeneRatio	BgRatio	pvalue	p.adjust	qvalue	geneID	Count
	GO:0001228	DNA-binding transcription activator activity, RNA polymerase II-specific	17/205	449/17632	2.07192e-05	0.00921686	0.00837609	9839/4929/23598/4089/5452/5326/9575/6939/9935/5307/467/7020/1482/5457/22887/1316/1051	17
	GO:0001077	proximal promoter DNA-binding transcription activator activity, RNA polymerase II-specific	13/205	298/17632	4.80602e-05	0.00921686	0.00837609	4929/23598/4089/5452/5326/6939/9935/5307/7020/1482/5457/1316/1051	13
	GO:0031690	adrenergic receptor binding	4/205	19/17632	5.99796e-05	0.00921686	0.00837609	4734/2778/408/1742	4
	GO:0035254	glutamate receptor binding	5/205	48/17632	0.000230783	0.0194004	0.0176307	4734/5335/2778/1742/85358	5
	GO:0000982	transcription factor activity, RNA polymerase II proximal promoter sequence-specific DNA binding	15/205	447/17632	0.000241472	0.0194004	0.0176307	4929/23598/4089/5452/5326/6939/23186/9935/5307/467/7020/1482/5457/1316/1051	15
	GO:0090079	translation regulator activity, nucleic acid binding	4/205	27/17632	0.0002525	0.0194004	0.0176307	56853/10658/5914/9811	4
	GO:0035255	ionotropic glutamate receptor binding	4/205	32/17632	0.000494401	0.0295557	0.0268596	4734/2778/1742/85358	4
	GO:0000900	translation repressor activity, mRNA regulatory element binding	3/205	14/17632	0.000512896	0.0295557	0.0268596	56853/10658/5914	3
	GO:0045182	translation regulator activity	5/205	59/17632	0.000608533	0.0311704	0.0283271	56853/10642/10658/5914/9811	5
5005c
	ID	Description	GeneRatio	BgRatio	pvalue	p.adjust	qvalue	geneID	Count
	GO:0001228	DNA-binding transcription activator activity, RNA polymerase II-specific	17/205	449/17632	2.07192e-05	0.00921686	0.00837609	23598/4089/9839/5452/4929/5326/9575/6939/9935/5307/467/7020/1482/5457/22887/1316/1051	17
	GO:0001077	proximal promoter DNA-binding transcription activator activity, RNA polymerase II-specific	13/205	298/17632	4.80602e-05	0.00921686	0.00837609	23598/4089/5452/4929/5326/6939/9935/5307/7020/1482/5457/1316/1051	13
	GO:0031690	adrenergic receptor binding	4/205	19/17632	5.99796e-05	0.00921686	0.00837609	4734/2778/408/1742	4
	GO:0035254	glutamate receptor binding	5/205	48/17632	0.000230783	0.0194004	0.0176307	4734/5335/2778/1742/85358	5
	GO:0000982	transcription factor activity, RNA polymerase II proximal promoter sequence-specific DNA binding	15/205	447/17632	0.000241472	0.0194004	0.0176307	23598/4089/5452/4929/5326/6939/23186/9935/5307/467/7020/1482/5457/1316/1051	15
	GO:0090079	translation regulator activity, nucleic acid binding	4/205	27/17632	0.0002525	0.0194004	0.0176307	56853/10658/5914/9811	4
	GO:0035255	ionotropic glutamate receptor binding	4/205	32/17632	0.000494401	0.0295557	0.0268596	4734/2778/1742/85358	4
	GO:0000900	translation repressor activity, mRNA regulatory element binding	3/205	14/17632	0.000512896	0.0295557	0.0268596	56853/10658/5914	3
	GO:0045182	translation regulator activity	5/205	59/17632	0.000608533	0.0311704	0.0283271	56853/10642/10658/5914/9811	5
5006c
	ID	Description	GeneRatio	BgRatio	pvalue	p.adjust	qvalue	geneID	Count
	GO:0042054	histone methyltransferase activity	9/288	58/17632	3.85945e-07	0.000214971	0.00017916	10498/63976/28989/4297/8085/84444/387893/84787/2145	9
	GO:0018024	histone-lysine N-methyltransferase activity	7/288	45/17632	7.69209e-06	0.00214225	0.00178537	63976/4297/8085/84444/387893/84787/2145	7
	GO:0008276	protein methyltransferase activity	9/288	89/17632	1.48095e-05	0.00215552	0.00179644	10498/63976/28989/4297/8085/84444/387893/84787/2145	9
	GO:0000982	transcription factor activity, RNA polymerase II proximal promoter sequence-specific DNA binding	21/288	447/17632	1.54795e-05	0.00215552	0.00179644	7050/51043/463/7707/1051/7547/4774/7008/56751/6664/3223/23125/26298/51341/7023/6659/4149/9705/6688/1482/1879	21
	GO:0001227	DNA-binding transcription repressor activity, RNA polymerase II-specific	15/288	267/17632	3.51828e-05	0.00391936	0.00326644	7050/463/3720/7707/1051/83482/7227/27022/51341/23119/85508/4149/9705/84295/6688	15
	GO:0016279	protein-lysine N-methyltransferase activity	7/288	61/17632	5.91783e-05	0.00523493	0.00436285	63976/4297/8085/84444/387893/84787/2145	7
	GO:0016278	lysine N-methyltransferase activity	7/288	62/17632	6.5789e-05	0.00523493	0.00436285	63976/4297/8085/84444/387893/84787/2145	7
	GO:0001077	proximal promoter DNA-binding transcription activator activity, RNA polymerase II-specific	15/288	298/17632	0.000121449	0.00840124	0.00700169	51043/1051/7547/4774/7008/56751/6664/3223/23125/26298/7023/6659/6688/1482/1879	15
	GO:0051010	microtubule plus-end binding	4/288	17/17632	0.000140277	0.00840124	0.00700169	4926/7461/22924/667	4
	GO:0001228	DNA-binding transcription activator activity, RNA polymerase II-specific	19/288	449/17632	0.000156811	0.00840124	0.00700169	51043/3233/1051/7547/4774/7008/56751/6664/3223/23125/26298/7023/6659/9705/6688/6689/1482/3226/1879	19
	GO:0019207	kinase regulator activity	12/288	208/17632	0.000165913	0.00840124	0.00700169	57551/9802/1028/5296/55450/1029/1030/1163/10221/51422/8941/8503	12
	GO:0008170	N-methyltransferase activity	8/288	97/17632	0.000189002	0.00877285	0.0073114	10498/63976/4297/8085/84444/387893/84787/2145	8
	GO:0003705	transcription factor activity, RNA polymerase II distal enhancer sequence-specific binding	8/288	108/17632	0.000394583	0.0169064	0.01409	463/4784/1051/3223/7023/6688/6689/1482	8
	GO:0030331	estrogen receptor binding	5/288	40/17632	0.000462665	0.0170598	0.0142179	6714/5469/133522/10891/79447	5
	GO:0042826	histone deacetylase binding	8/288	112/17632	0.000503947	0.0170598	0.0142179	51043/1051/25836/23125/7023/22933/84295/5879	8
	GO:0004860	protein kinase inhibitor activity	6/288	62/17632	0.000514509	0.0170598	0.0142179	1028/55450/1029/1030/10221/51422	6
	GO:0004674	protein serine/threonine kinase activity	18/288	455/17632	0.000520677	0.0170598	0.0142179	5609/57551/1760/130497/9175/11040/5580/10295/6792/5063/57161/5170/51422/84446/816/1021/2869/5879	18
	GO:0035258	steroid hormone receptor binding	7/288	90/17632	0.000678025	0.0209811	0.0174859	6714/1051/5469/133522/51341/10891/79447	7
	GO:0019210	kinase inhibitor activity	6/288	66/17632	0.000720184	0.0211128	0.0175956	1028/55450/1029/1030/10221/51422	6
	GO:0019887	protein kinase regulator activity	10/288	180/17632	0.000771208	0.0214782	0.0179002	57551/9802/1028/55450/1029/1030/1163/10221/51422/8941	10
	GO:0004861	cyclin-dependent protein serine/threonine kinase inhibitor activity	3/288	12/17632	0.00085055	0.0215344	0.017947	1028/1029/1030	3
	GO:0005247	voltage-gated chloride channel activity	3/288	12/17632	0.00085055	0.0215344	0.017947	1185/1182/55107	3
	GO:0030291	protein serine/threonine kinase inhibitor activity	4/288	33/17632	0.00196408	0.047565	0.0396412	1028/1029/1030/51422	4
5007a
	ID	Description	GeneRatio	BgRatio	pvalue	p.adjust	qvalue	geneID	Count
	GO:0001228	DNA-binding transcription activator activity, RNA polymerase II-specific	17/125	449/17632	1.88474e-08	3.40514e-06	3.08997e-06	8609/1316/3726/2637/3232/1958/4613/6659/4781/1482/8929/51043/23125/55079/1051/6656/93649	17
	GO:0001077	proximal promoter DNA-binding transcription activator activity, RNA polymerase II-specific	14/125	298/17632	2.60931e-08	3.40514e-06	3.08997e-06	8609/1316/3726/1958/4613/6659/4781/1482/8929/51043/23125/1051/6656/93649	14
	GO:0042826	histone deacetylase binding	9/125	112/17632	1.00611e-07	7.20596e-06	6.53898e-06	9112/595/138151/51043/23125/1051/54531/6668/93649	9
	GO:0000982	transcription factor activity, RNA polymerase II proximal promoter sequence-specific DNA binding	16/125	447/17632	1.10436e-07	7.20596e-06	6.53898e-06	8609/1316/3726/1958/4613/6659/4781/1482/138151/8929/51043/23125/1051/6668/6656/93649	16
	GO:0019706	protein-cysteine S-palmitoyltransferase activity	3/125	27/17632	0.000898428	0.0390816	0.0354643	29801/401647/29800	3
	GO:0019707	protein-cysteine S-acyltransferase activity	3/125	27/17632	0.000898428	0.0390816	0.0354643	29801/401647/29800	3
	GO:0035035	histone acetyltransferase binding	3/125	29/17632	0.00111081	0.0414174	0.0375838	1958/1051/93649	3
	GO:0016417	S-acyltransferase activity	3/125	31/17632	0.00135244	0.0441234	0.0400394	29801/401647/29800	3
5007c
	ID	Description	GeneRatio	BgRatio	pvalue	p.adjust	qvalue	geneID	Count
	GO:0001228	DNA-binding transcription activator activity, RNA polymerase II-specific	17/125	449/17632	1.88474e-08	3.40514e-06	3.08997e-06	8609/1316/3726/2637/3232/1958/4613/6659/1482/4781/8929/1051/23125/55079/51043/6656/93649	17
	GO:0001077	proximal promoter DNA-binding transcription activator activity, RNA polymerase II-specific	14/125	298/17632	2.60931e-08	3.40514e-06	3.08997e-06	8609/1316/3726/1958/4613/6659/1482/4781/8929/1051/23125/51043/6656/93649	14
	GO:0042826	histone deacetylase binding	9/125	112/17632	1.00611e-07	7.20596e-06	6.53898e-06	9112/595/138151/1051/23125/51043/54531/6668/93649	9
	GO:0000982	transcription factor activity, RNA polymerase II proximal promoter sequence-specific DNA binding	16/125	447/17632	1.10436e-07	7.20596e-06	6.53898e-06	8609/1316/3726/1958/4613/6659/1482/4781/138151/8929/1051/23125/51043/6668/6656/93649	16
	GO:0019706	protein-cysteine S-palmitoyltransferase activity	3/125	27/17632	0.000898428	0.0390816	0.0354643	29801/401647/29800	3
	GO:0019707	protein-cysteine S-acyltransferase activity	3/125	27/17632	0.000898428	0.0390816	0.0354643	29801/401647/29800	3
	GO:0035035	histone acetyltransferase binding	3/125	29/17632	0.00111081	0.0414174	0.0375838	1958/1051/93649	3
	GO:0016417	S-acyltransferase activity	3/125	31/17632	0.00135244	0.0441234	0.0400394	29801/401647/29800	3
5009a
	ID	Description	GeneRatio	BgRatio	pvalue	p.adjust	qvalue	geneID	Count
	GO:0001228	DNA-binding transcription activator activity, RNA polymerase II-specific	108/2033	449/17632	3.89458e-14	4.08152e-11	3.47233e-11	5080/6938/23040/2908/1871/4208/5452/3239/9464/6925/3516/1316/5308/6667/406/5326/4929/4774/8609/4772/51621/4781/3229/1482/5970/4211/2313/6239/3195/8626/5083/3213/10664/861/3216/5090/4613/9839/10725/6689/1959/4205/153222/5885/4088/23598/4603/7376/6722/5454/5087/10274/6596/23435/9314/23314/6297/3201/7546/8061/3131/64710/8013/121340/2002/7545/1761/5978/10923/1386/2104/860/4009/55810/2637/6095/4097/23…	108
	GO:0000982	transcription factor activity, RNA polymerase II proximal promoter sequence-specific DNA binding	106/2033	447/17632	1.80274e-13	9.44634e-11	8.03641e-11	5080/463/64412/6938/23040/2908/1871/4208/5452/3239/9464/6925/3516/8553/1316/93986/5308/6667/5326/4929/4774/8609/51621/4781/3229/1482/53335/26137/5970/57621/4211/2313/3195/57616/8626/3213/10664/5396/3216/4613/10725/1959/4205/23598/4603/30818/7376/6722/5454/5087/7025/6596/283571/23081/4204/9314/23314/7546/8061/3131/64710/8013/121340/2002/7545/5978/7707/6097/1386/860/55810/7528/55145/4097/5629/23648…	106
	GO:0001077	proximal promoter DNA-binding transcription activator activity, RNA polymerase II-specific	75/2033	298/17632	3.29425e-11	1.15079e-08	9.79029e-09	5080/6938/2908/1871/4208/5452/3239/9464/6925/3516/1316/5308/6667/5326/4929/4774/8609/51621/4781/3229/1482/5970/4211/2313/3195/8626/3213/3216/4613/10725/1959/4205/23598/4603/7376/6722/5454/5087/6596/9314/23314/7546/8061/3131/64710/8013/121340/2002/7545/1386/860/55810/4097/23648/2101/2551/4808/8576/3607/2736/4086/4520/9480/51804/367/5992/25833/4089/11108/90993/2113/7101/10691/3206/7022	75
	GO:0004674	protein serine/threonine kinase activity	94/2033	455/17632	1.01739e-08	2.66557e-06	2.26772e-06	1456/9175/1859/1452/23043/904/818/4139/65975/10114/6197/5567/53944/204851/10746/1612/2475/57161/5261/5579/122011/1457/9475/5608/1021/140901/92/4052/23097/2932/65267/9748/6885/2965/8445/7046/4214/8899/8986/23235/9578/114783/5062/659/8997/65266/127933/5128/65268/130497/5587/5581/4296/93/5165/27347/57551/814/22848/5562/85366/25928/9201/28996/4215/5063/8573/905/84630/8576/26750/80122/57144/269/595/11…	94
	GO:0046332	SMAD binding	26/2033	80/17632	5.19837e-07	0.000108958	9.26952e-05	5080/6938/9958/56937/92/9839/5814/4205/1278/4088/7046/659/5813/51592/93/8239/7528/28996/57154/269/6498/4086/4089/90993/5371/5494	26
	GO:0051721	protein phosphatase 2A binding	14/2033	29/17632	1.00919e-06	0.000176271	0.000149962	9887/10776/2029/55917/5520/116443/6801/153090/29888/3156/7157/6772/6198/596	14
	GO:0003730	mRNA 3'-UTR binding	25/2033	80/17632	1.93969e-06	0.0002904	0.000247056	64506/27303/23369/9698/3192/55544/80315/10236/26135/10644/3181/132864/80149/1994/25946/8087/677/23435/23367/678/79048/7157/90806/140886/645974	25
	GO:0019787	ubiquitin-like protein transferase activity	80/2033	421/17632	4.15009e-06	0.000543662	0.000462517	54880/5080/152006/64795/7335/10477/57531/7341/8945/26234/6477/4850/7187/7844/51366/57161/27252/8315/7337/51444/868/4591/8452/23321/5469/25897/55284/7324/6596/23291/80204/65264/26036/127544/51592/7323/114088/8065/10075/867/7325/117584/220972/79872/92912/257218/373/79018/54467/22954/55016/9870/10277/4194/57630/84708/64718/9354/57154/9063/5896/26994/84961/7326/10116/6872/150726/54926/9604/91445/1659…	80
	GO:0004842	ubiquitin-protein transferase activity	76/2033	396/17632	4.93194e-06	0.000574297	0.00048858	54880/5080/152006/64795/7335/10477/57531/8945/26234/6477/4850/7187/7844/51366/57161/27252/8315/7337/51444/868/4591/8452/23321/5469/25897/55284/7324/6596/23291/80204/65264/127544/51592/7323/114088/8065/10075/867/7325/117584/220972/79872/92912/257218/373/79018/54467/22954/55016/9870/10277/4194/57630/84708/64718/9354/57154/5896/26994/84961/7326/10116/6872/150726/54926/9604/91445/165918/154214/84231/…	76
	GO:0003713	transcription coactivator activity	63/2033	321/17632	1.51206e-05	0.00158464	0.00134812	9794/57826/8085/9464/10600/9792/5915/29117/5308/8609/9441/84159/5579/5469/9969/5396/10915/26039/8648/4205/7376/5454/10891/7025/7994/2957/8204/92140/3275/5901/116931/5253/10923/57805/1386/6599/22954/9049/7528/7068/6760/1488/28996/79960/133746/9063/2551/6872/4520/9604/4776/64321/898/8031/5371/345643/8464/6598/57496/10463/10521/10691/54904	63
	GO:0001227	DNA-binding transcription repressor activity, RNA polymerase II-specific	54/2033	267/17632	2.53407e-05	0.00241428	0.00205393	5080/463/64412/3720/23040/8545/1871/8553/93986/85508/604/53335/26137/5970/57621/84159/4601/57616/10664/5396/153572/9839/5814/7227/30818/7025/283571/23081/4204/5813/23119/5978/7707/6097/4488/7528/55145/5629/84295/2101/55079/60468/467/3607/6498/138151/4776/90993/23186/7101/11279/1390/7022/23316	54
	GO:0019199	transmembrane receptor protein kinase activity	23/2033	81/17632	2.84192e-05	0.00248195	0.0021115	1949/3643/92/4919/4052/2047/7046/659/8828/93/2049/2043/3480/25928/6259/4233/269/5156/3482/2065/4915/2048/284656	23
	GO:0001047	core promoter binding	16/2033	47/17632	4.1573e-05	0.00335143	0.0028512	5080/2908/3015/5451/5469/7343/3021/5978/26523/56981/2637/9555/6872/7157/6772/6598	16
	GO:0043014	alpha-tubulin binding	13/2033	34/17632	5.45413e-05	0.00408281	0.00347342	83988/135138/81565/10891/10123/54617/8851/57551/6683/83544/2339/79739/6622	13
	GO:0050681	androgen receptor binding	15/2033	44/17632	7.05594e-05	0.00492975	0.00419395	93986/27086/5579/8648/10891/23081/8204/3275/5901/9063/9604/898/8031/811/64324	15
	GO:0030165	PDZ domain binding	23/2033	86/17632	7.95872e-05	0.00521296	0.00443489	2898/9411/1741/1742/1182/92/6640/491/153/490/2895/50848/6383/80319/388336/84708/1902/1837/7976/8322/729993/6198/59338	23
	GO:0031625	ubiquitin protein ligase binding	55/2033	286/17632	9.06219e-05	0.00531628	0.00452279	5080/324/2898/55432/7341/5567/7187/5970/1741/5576/4591/8452/8405/135138/2932/1959/4088/339745/79677/10891/55284/6596/55666/22794/55719/4804/143384/7323/8065/4090/117584/257218/4287/23710/9627/7534/84959/7167/9063/8975/51528/11160/1734/7326/5899/8322/4055/2065/7157/5371/811/7414/51429/1629/596	55
	GO:0019903	protein phosphatase binding	31/2033	133/17632	9.13102e-05	0.00531628	0.00452279	9887/9110/7187/10776/1741/11122/1742/2029/6548/55917/5520/116443/1000/6801/153090/996/29888/5295/55291/634/4233/116154/3156/7157/6772/6198/933/55607/56288/596/11215	31
	GO:0001085	RNA polymerase II transcription factor binding	32/2033	140/17632	0.000105352	0.00581098	0.00494365	6934/6925/3192/3516/8553/5308/6667/4772/1108/2932/10915/3400/6886/3398/1959/4205/4088/6722/9314/2957/92140/2002/1386/7528/28996/8861/6873/4808/6872/7157/367/4089	32
	GO:0019902	phosphatase binding	38/2033	178/17632	0.000119073	0.00623945	0.00530817	9887/9110/7187/10776/1741/11122/1742/161742/4088/2029/6548/55917/5520/116443/1000/6801/5534/54386/153090/996/29888/5295/55291/634/81846/4233/116154/163882/3156/7157/6772/6198/933/55607/56288/596/11215/1075	38
	GO:0001158	enhancer sequence-specific DNA binding	28/2033	119/17632	0.000164783	0.00723067	0.00615144	64412/4208/4801/3015/3239/8553/406/4772/5970/2313/1108/3216/5090/6886/6689/57459/3021/8543/1386/6599/7528/619279/2624/8861/60468/7157/6598/4800	28
	GO:0071837	HMG box domain binding	8/2033	16/17632	0.000168511	0.00723067	0.00615144	5080/5077/3200/6938/4208/6667/5396/1959	8
	GO:0061659	ubiquitin-like protein ligase activity	43/2033	213/17632	0.00016882	0.00723067	0.00615144	57531/8945/6477/7844/51366/57161/8315/7337/51444/868/4591/8452/23321/5469/25897/6596/23291/26036/127544/8065/10075/867/117584/79872/257218/79018/54467/22954/55016/9870/10277/4194/57630/9354/57154/9063/5896/9604/91445/154214/197131/285671/57162	43
	GO:0000979	RNA polymerase II core promoter sequence-specific DNA binding	10/2033	24/17632	0.000172487	0.00723067	0.00615144	5080/3015/5451/5469/3021/5978/2637/9555/6872/6772	10
	GO:0000983	transcription factor activity, RNA polymerase II core promoter sequence-specific DNA binding	10/2033	24/17632	0.000172487	0.00723067	0.00615144	4208/5970/5451/4088/6722/51616/6873/6872/5081/6772	10
	GO:0044389	ubiquitin-like protein ligase binding	56/2033	301/17632	0.000195078	0.00786313	0.0066895	5080/324/2898/55432/7341/5567/7187/5970/1741/5576/4591/8452/8405/135138/2932/1959/4088/339745/79677/10891/55284/6596/55666/22794/55719/4804/143384/7323/8065/4090/117584/257218/4287/23710/9627/7534/84959/7167/9063/8975/51528/11160/1734/7326/5899/8322/4055/2065/7157/6772/5371/811/7414/51429/1629/596	56
	GO:0001046	core promoter sequence-specific DNA binding	13/2033	38/17632	0.000204323	0.00793075	0.00674703	5080/3015/5451/5469/7343/3021/5978/2637/9555/6872/7157/6772/6598	13
	GO:0035326	enhancer binding	30/2033	133/17632	0.000218587	0.00818141	0.00696028	64412/6938/4208/4801/3015/3239/8553/406/4772/5970/2313/1108/3216/5090/6886/6689/4088/57459/3021/8543/1386/6599/7528/619279/2624/8861/60468/7157/6598/4800	30
	GO:0003779	actin binding	73/2033	421/17632	0.000229574	0.00829634	0.00705805	118/23136/10611/3192/1756/1605/800/7111/83988/27252/4131/11275/91010/84448/79933/10487/135138/6640/26258/7145/65108/4082/7168/63876/25924/57477/10163/2037/84168/286187/1495/9749/10093/8976/51361/129446/5581/54617/7402/23002/8851/783/1729/55740/23603/634/133746/4336/83543/8048/85358/4646/29767/116154/10529/9499/85464/55364/85458/8522/7171/147179/22837/4621/7414/2035/55607/10097/51474/7739/6711/342…	73
	GO:0003707	steroid hormone receptor activity	16/2033	54/17632	0.000266161	0.00929791	0.00791013	2908/5915/4929/7376/7025/8013/6097/7026/2104/6095/7068/2101/4306/367/11057/7101	16
	GO:0008013	beta-catenin binding	21/2033	82/17632	0.00030773	0.0104033	0.00885051	6934/324/8945/4929/11122/2932/4088/79718/1495/51684/9314/83439/1000/116931/6095/139285/367/1501/64321/7414/23189	21
	GO:0005388	calcium-transporting ATPase activity	6/2033	10/17632	0.000324164	0.0106164	0.0090318	488/491/490/487/27032/489	6
	GO:0000980	RNA polymerase II distal enhancer sequence-specific DNA binding	24/2033	100/17632	0.00034258	0.0108795	0.00925566	64412/4208/4801/3015/8553/406/4772/5970/2313/1108/3216/5090/6886/6689/57459/3021/1386/6599/7528/2624/60468/7157/6598/4800	24
	GO:0019003	GDP binding	17/2033	61/17632	0.000388139	0.0114088	0.00970596	57826/387/375/5912/201475/5862/51209/51762/23011/5911/5901/373/10890/57403/51143/2770/5899	17
	GO:0001078	proximal promoter DNA-binding transcription repressor activity, RNA polymerase II-specific	35/2033	169/17632	0.000397325	0.0114088	0.00970596	463/64412/23040/1871/8553/93986/53335/26137/5970/57621/57616/10664/5396/30818/7025/283571/23081/4204/5978/7707/6097/7528/55145/5629/2101/467/3607/6498/138151/4776/23186/7101/11279/7022/23316	35
	GO:0061630	ubiquitin protein ligase activity	41/2033	208/17632	0.000397985	0.0114088	0.00970596	57531/8945/6477/7844/51366/57161/8315/7337/51444/868/4591/8452/23321/5469/25897/6596/23291/127544/8065/10075/867/117584/79872/257218/79018/54467/22954/55016/9870/10277/4194/57630/9354/57154/5896/9604/91445/154214/197131/285671/57162	41
	GO:0042393	histone binding	39/2033	195/17632	0.000402791	0.0114088	0.00970596	10771/3720/546/4300/8085/10600/29117/1105/11143/23468/9958/2186/8110/5579/22823/1104/79718/7994/23081/54617/5253/8125/81611/54454/10927/11091/23133/4302/84295/5896/90780/9960/6872/165918/6772/322/26038/9031/6622	39
	GO:0031624	ubiquitin conjugating enzyme binding	11/2033	31/17632	0.000436947	0.0116956	0.00994992	23142/2898/6477/123879/25897/127544/54467/7750/9604/154214/285671	11
	GO:0035925	mRNA 3'-UTR AU-rich region binding	7/2033	14/17632	0.000440529	0.0116956	0.00994992	64506/27303/132864/80149/1994/677/678	7
	GO:0035258	steroid hormone receptor binding	22/2033	90/17632	0.000453284	0.0116956	0.00994992	93986/7341/4929/27086/5579/5469/8648/4088/10891/23081/8204/3275/8013/5901/6801/9063/9604/898/8031/811/9113/64324	22
	GO:0015631	tubulin binding	58/2033	325/17632	0.000462965	0.0116956	0.00994992	56896/1808/324/1605/55342/9832/10982/83988/4131/1641/135138/3799/23271/9217/81565/5048/115548/286187/10891/9141/23637/10123/9857/51361/54617/400954/341019/8851/3798/57551/26052/89795/23710/84251/11178/3832/84376/84295/23303/24139/24137/10749/6683/28981/83544/65055/84056/85458/11043/23095/2339/79739/26153/63971/11261/342184/6622/22924	58
	GO:0003705	transcription factor activity, RNA polymerase II distal enhancer sequence-specific binding	25/2033	108/17632	0.000468715	0.0116956	0.00994992	463/64412/4208/4772/1482/5970/4211/4784/3216/5090/9839/6689/4205/6722/23435/5813/10923/1386/5629/4990/60468/2294/51804/64321/5991	25
	GO:0035257	nuclear hormone receptor binding	32/2033	152/17632	0.000511265	0.0124606	0.0106008	6934/5915/93986/7341/4929/27086/5579/5469/9969/8648/4088/7376/10891/23081/8204/3275/8013/5901/6801/1488/5629/10766/9063/6872/9604/6772/898/8031/811/10463/9113/64324	32
	GO:0032182	ubiquitin-like protein binding	22/2033	91/17632	0.000533755	0.0127131	0.0108156	23142/2908/57599/83932/10600/9994/51366/55084/64771/123879/4088/9184/55666/137886/5887/22954/8975/10040/9373/165918/84301/5371	22
	GO:0005516	calmodulin binding	38/2033	192/17632	0.000586378	0.0136561	0.0116178	118/818/800/5130/775/1612/5261/3782/6640/6262/491/65108/4082/23271/490/5999/6548/6014/27133/4804/6801/5924/5534/93974/814/29888/85366/8573/634/355/6263/4646/79598/817/79012/4621/2035/6711	38
	GO:0044390	ubiquitin-like protein conjugating enzyme binding	12/2033	37/17632	0.000621776	0.0141657	0.0120513	23142/2898/6477/123879/25897/127544/54467/7750/9604/91445/154214/285671	12
	GO:0045295	gamma-catenin binding	6/2033	11/17632	0.000643509	0.0143489	0.0122072	6934/324/11122/1828/1495/1000	6
	GO:0017091	AU-rich element binding	10/2033	28/17632	0.000748276	0.0163374	0.0138989	64506/27303/132864/80149/1994/7073/677/1995/678/3609	10
	GO:0004879	nuclear receptor activity	14/2033	50/17632	0.00117702	0.0246704	0.0209882	2908/5915/10902/4929/7376/7025/8013/6097/7026/2104/6095/7068/2101/367	14
	GO:0098531	transcription factor activity, direct ligand regulated sequence-specific DNA binding	14/2033	50/17632	0.00117702	0.0246704	0.0209882	2908/5915/10902/4929/7376/7025/8013/6097/7026/2104/6095/7068/2101/367	14
	GO:0004675	transmembrane receptor protein serine/threonine kinase activity	7/2033	17/17632	0.00182533	0.0375088	0.0319104	92/4052/7046/659/93/25928/269	7
	GO:0004535	poly(A)-specific ribonuclease activity	6/2033	13/17632	0.00194765	0.0385121	0.0327639	57472/4848/246175/114034/9337/255967	6
	GO:1990380	Lys48-specific deubiquitinase activity	6/2033	13/17632	0.00194765	0.0385121	0.0327639	55432/4287/8239/80013/51029/1540	6
	GO:0004714	transmembrane receptor protein tyrosine kinase activity	16/2033	64/17632	0.00202196	0.039241	0.033384	1949/3643/4919/2047/8828/2049/2043/3480/6259/4233/5156/3482/2065/4915/2048/284656	16
	GO:0015085	calcium ion transmembrane transporter activity	28/2033	139/17632	0.0022185	0.0422725	0.0359631	57338/8913/488/80036/775/785/9254/6262/491/90550/27112/490/56704/116443/776/8065/783/487/55584/57158/6263/27032/8911/27039/54499/489/57620/9187	28
	GO:0050839	cell adhesion molecule binding	77/2033	486/17632	0.00231154	0.0432587	0.0368021	118/1654/10611/3084/1002/800/3895/29091/288/26135/5789/10178/29789/84978/11122/3479/26011/6387/3799/9748/9217/50807/10163/5819/11273/1495/22829/93663/2060/23647/55714/2191/5062/2200/5771/57488/1982/1983/50848/5818/421/9358/5901/1000/7402/23367/8851/1656/867/255743/4690/153090/9294/10890/7534/9369/3964/54874/1016/1009/1500/22859/56061/1968/28316/1501/6772/10893/22837/811/7414/57496/53616/51474/816…	77
	GO:0004709	MAP kinase kinase kinase activity	9/2033	27/17632	0.00238269	0.0437434	0.0372144	9175/10746/6885/4214/4296/57551/4215/1326/197259	9
	GO:0005048	signal sequence binding	13/2033	48/17632	0.00242091	0.0437434	0.0372144	3842/8315/84134/3839/23633/3836/26953/11014/9883/10945/30819/163/23742	13
	GO:0022839	ion gated channel activity	57/2033	342/17632	0.00267199	0.0470228	0.0400043	1184/57338/2557/2555/2898/8913/6326/2562/80036/6323/3759/170850/775/785/83988/1741/9254/1742/1182/7417/3782/6324/6262/27112/6334/30818/2895/56704/27035/27133/116443/3760/776/7416/5978/3745/783/3736/2554/55584/2561/57158/3749/3776/6263/3777/3766/54207/203859/8911/30819/3750/57156/358/7881/80727/3773	57
	GO:0030296	protein tyrosine kinase activator activity	7/2033	18/17632	0.00269215	0.0470228	0.0400043	3084/2915/5062/1946/26585/2065/1950	7
	GO:0001205	distal enhancer DNA-binding transcription activator activity, RNA polymerase II-specific	11/2033	38/17632	0.00290291	0.0490685	0.0417447	4208/4772/5970/5090/9839/6689/4205/23435/10923/4990/51804	11
	GO:0061631	ubiquitin conjugating enzyme activity	11/2033	38/17632	0.00290291	0.0490685	0.0417447	7335/10477/55284/7324/65264/7323/7325/92912/7326/6872/54926	11
	GO:0070412	R-SMAD binding	8/2033	23/17632	0.00306026	0.0499665	0.0425087	5080/56937/9839/4088/51592/57154/4089/5494	8
	GO:0030546	receptor activator activity	5/2033	10/17632	0.00309907	0.0499665	0.0425087	3084/5581/1946/26585/1950	5
	GO:0036312	phosphatidylinositol 3-kinase regulatory subunit binding	5/2033	10/17632	0.00309907	0.0499665	0.0425087	867/153090/5295/84985/118788	5
5009b
	ID	Description	GeneRatio	BgRatio	pvalue	p.adjust	qvalue	geneID	Count
	GO:0001228	DNA-binding transcription activator activity, RNA polymerase II-specific	108/2033	449/17632	3.89458e-14	4.08152e-11	3.47233e-11	1871/406/2908/6938/4774/8626/6925/4208/4613/3213/6596/5080/10725/2002/9839/10923/23040/4772/5978/4603/10274/8609/3229/5885/5083/5308/1482/10664/2313/3195/1959/5970/4205/6239/5452/861/4211/6722/23598/5087/3131/4088/51621/23435/1316/5090/3239/23314/3201/7376/9314/8061/153222/4781/121340/6297/3516/7545/9464/6689/8013/7546/64710/4929/3216/5454/6667/1761/5326/1386/2104/860/4009/4097/2637/6095/55810/23…	108
	GO:0000982	transcription factor activity, RNA polymerase II proximal promoter sequence-specific DNA binding	106/2033	447/17632	1.80274e-13	9.44634e-11	8.03641e-11	1871/64412/2908/6938/4774/8626/6925/4208/4613/3213/93986/6596/30818/5080/26137/10725/57621/2002/23040/5978/4603/8609/3229/5308/1482/10664/2313/3195/1959/5970/4205/5452/4211/6722/23598/5087/3131/5396/463/51621/1316/7707/3239/23314/8553/7376/9314/4204/7025/8061/4781/121340/3516/7545/23081/57616/9464/8013/7546/53335/64710/4929/3216/283571/5454/6667/5326/6097/1386/860/4097/7528/55145/55810/5629/23648…	106
	GO:0001077	proximal promoter DNA-binding transcription activator activity, RNA polymerase II-specific	75/2033	298/17632	3.29425e-11	1.15079e-08	9.79029e-09	1871/2908/6938/4774/8626/6925/4208/4613/3213/6596/5080/10725/2002/4603/8609/3229/5308/1482/2313/3195/1959/5970/4205/5452/4211/6722/23598/5087/3131/51621/1316/3239/23314/7376/9314/8061/4781/121340/3516/7545/9464/8013/7546/64710/4929/3216/5454/6667/5326/1386/860/4097/55810/23648/2101/2551/4808/8576/3607/2736/4086/4520/9480/51804/367/5992/25833/4089/11108/90993/2113/7101/10691/3206/7022	75
	GO:0004674	protein serine/threonine kinase activity	94/2033	455/17632	1.01739e-08	2.66557e-06	2.26772e-06	904/1612/1456/818/57161/1452/5587/92/1859/6197/5128/65975/23043/8986/1021/122011/8445/2475/9175/127933/5261/9475/4139/5608/4052/1457/4296/9578/23097/10746/659/2932/114783/5062/6885/27347/5579/10114/65268/53944/5567/2965/7046/204851/4214/8899/5165/93/23235/65267/8997/140901/65266/9748/130497/5581/57551/814/22848/5562/85366/25928/9201/5063/8573/4215/28996/905/84630/8576/26750/80122/57144/269/595/11…	94
	GO:0046332	SMAD binding	26/2033	80/17632	5.19837e-07	0.000108958	9.26952e-05	6938/92/5080/9839/1278/9958/4205/659/4088/51592/7046/5813/5814/56937/93/8239/7528/28996/57154/269/6498/4086/5371/4089/90993/5494	26
	GO:0051721	protein phosphatase 2A binding	14/2033	29/17632	1.00919e-06	0.000176271	0.000149962	9887/10776/2029/5520/6801/116443/55917/153090/29888/3156/7157/6772/6198/596	14
	GO:0003730	mRNA 3'-UTR binding	25/2033	80/17632	1.93969e-06	0.0002904	0.000247056	26135/80315/1994/27303/25946/3192/10644/23369/64506/3181/8087/132864/55544/80149/9698/23435/10236/23367/677/678/79048/7157/90806/140886/645974	25
	GO:0019787	ubiquitin-like protein transferase activity	80/2033	421/17632	4.15009e-06	0.000543662	0.000462517	57531/868/7335/54880/57161/7341/64795/25897/6596/5080/152006/7323/10477/8945/26234/10075/55284/7187/7324/51366/7844/8315/7325/114088/6477/27252/4850/51592/8452/23291/26036/7337/51444/23321/8065/127544/5469/867/65264/4591/80204/220972/117584/54467/79872/373/79018/92912/257218/22954/9870/55016/10277/57630/4194/84708/64718/9354/57154/9063/5896/26994/84961/10116/7326/6872/150726/9604/54926/91445/1659…	80
	GO:0004842	ubiquitin-protein transferase activity	76/2033	396/17632	4.93194e-06	0.000574297	0.00048858	57531/868/7335/54880/57161/64795/25897/6596/5080/152006/7323/10477/8945/26234/10075/55284/7187/7324/51366/7844/8315/7325/114088/6477/27252/4850/51592/8452/23291/7337/51444/23321/8065/127544/5469/867/65264/4591/80204/220972/117584/54467/79872/373/79018/92912/257218/22954/9870/55016/10277/57630/4194/84708/64718/9354/57154/5896/26994/84961/10116/7326/6872/150726/9604/54926/91445/165918/154214/84231/…	76
	GO:0003713	transcription coactivator activity	63/2033	321/17632	1.51206e-05	0.00158464	0.00134812	57826/9441/8204/9794/10891/8085/2957/10923/10600/84159/8609/5915/8648/29117/5308/9792/4205/10915/5396/5579/9969/26039/57805/92140/7376/7025/5901/5253/5469/9464/5454/7994/3275/116931/6599/1386/22954/9049/7528/6760/7068/1488/79960/28996/133746/9063/2551/6872/9604/4520/4776/64321/5371/898/8031/345643/8464/6598/10463/57496/10521/10691/54904	63
	GO:0001227	DNA-binding transcription repressor activity, RNA polymerase II-specific	54/2033	267/17632	2.53407e-05	0.00241428	0.00205393	1871/64412/23119/93986/30818/3720/5080/26137/57621/9839/23040/5978/84159/7227/4601/10664/604/5970/8545/5396/463/85508/7707/8553/5813/4204/7025/5814/23081/57616/53335/283571/153572/6097/4488/7528/55145/5629/84295/2101/55079/60468/467/3607/6498/138151/4776/90993/23186/7101/11279/1390/23316/7022	54
	GO:0019199	transmembrane receptor protein kinase activity	23/2033	81/17632	2.84192e-05	0.00248195	0.0021115	92/3643/8828/4919/4052/659/2047/2049/7046/1949/93/2043/3480/25928/6259/4233/269/5156/3482/2065/4915/2048/284656	23
	GO:0001047	core promoter binding	16/2033	47/17632	4.1573e-05	0.00335143	0.0028512	2908/5080/5451/5978/3015/7343/3021/5469/26523/56981/2637/9555/6872/7157/6772/6598	16
	GO:0043014	alpha-tubulin binding	13/2033	34/17632	5.45413e-05	0.00408281	0.00347342	10891/81565/83988/10123/135138/8851/54617/57551/6683/83544/2339/79739/6622	13
	GO:0050681	androgen receptor binding	15/2033	44/17632	7.05594e-05	0.00492975	0.00419395	27086/8204/10891/93986/8648/5579/5901/23081/3275/9063/9604/898/8031/811/64324	15
	GO:0030165	PDZ domain binding	23/2033	86/17632	7.95872e-05	0.00521296	0.00443489	9411/92/490/2898/1742/6383/153/6640/80319/1741/1182/491/50848/2895/388336/84708/1902/1837/7976/8322/729993/6198/59338	23
	GO:0031625	ubiquitin protein ligase binding	55/2033	286/17632	9.06219e-05	0.00531628	0.00452279	339745/10891/7341/6596/5080/7323/2898/55719/135138/55432/5576/55284/7187/4804/1959/5970/324/2932/8405/1741/4088/143384/8452/5567/55666/79677/8065/4591/22794/4090/117584/4287/257218/9627/23710/7534/84959/7167/9063/8975/11160/51528/1734/7326/5899/8322/4055/2065/7157/5371/811/7414/596/51429/1629	55
	GO:0019903	protein phosphatase binding	31/2033	133/17632	9.13102e-05	0.00531628	0.00452279	9887/1742/7187/10776/1741/2029/1000/11122/5520/6548/6801/116443/9110/55917/153090/29888/996/5295/55291/634/4233/116154/3156/7157/6772/6198/933/55607/56288/596/11215	31
	GO:0001085	RNA polymerase II transcription factor binding	32/2033	140/17632	0.000105352	0.00581098	0.00494365	6925/3192/2957/2002/4772/6886/5308/1108/6934/1959/4205/2932/6722/10915/4088/3400/92140/8553/9314/3516/3398/6667/1386/7528/28996/8861/6873/4808/6872/7157/367/4089	32
	GO:0019902	phosphatase binding	38/2033	178/17632	0.000119073	0.00623945	0.00530817	9887/1742/7187/5534/10776/1741/4088/2029/161742/1000/11122/5520/6548/6801/116443/9110/55917/153090/54386/29888/996/5295/55291/634/81846/4233/116154/163882/3156/7157/6772/6198/933/55607/56288/596/11215/1075	38
	GO:0001158	enhancer sequence-specific DNA binding	28/2033	119/17632	0.000164783	0.00723067	0.00615144	64412/406/4208/57459/4772/6886/8543/1108/3015/2313/5970/3021/5090/3239/8553/6689/4801/3216/6599/1386/7528/619279/2624/8861/60468/7157/6598/4800	28
	GO:0071837	HMG box domain binding	8/2033	16/17632	0.000168511	0.00723067	0.00615144	6938/4208/5077/5080/3200/1959/5396/6667	8
	GO:0061659	ubiquitin-like protein ligase activity	43/2033	213/17632	0.00016882	0.00723067	0.00615144	57531/868/57161/25897/6596/8945/10075/51366/7844/8315/6477/8452/23291/26036/7337/51444/23321/8065/127544/5469/867/4591/117584/54467/79872/79018/257218/22954/9870/55016/10277/57630/4194/9354/57154/9063/5896/9604/91445/154214/197131/285671/57162	43
	GO:0000979	RNA polymerase II core promoter sequence-specific DNA binding	10/2033	24/17632	0.000172487	0.00723067	0.00615144	5080/5451/5978/3015/3021/5469/2637/9555/6872/6772	10
	GO:0000983	transcription factor activity, RNA polymerase II core promoter sequence-specific DNA binding	10/2033	24/17632	0.000172487	0.00723067	0.00615144	4208/5451/5970/6722/4088/51616/6873/6872/5081/6772	10
	GO:0044389	ubiquitin-like protein ligase binding	56/2033	301/17632	0.000195078	0.00786313	0.0066895	339745/10891/7341/6596/5080/7323/2898/55719/135138/55432/5576/55284/7187/4804/1959/5970/324/2932/8405/1741/4088/143384/8452/5567/55666/79677/8065/4591/22794/4090/117584/4287/257218/9627/23710/7534/84959/7167/9063/8975/11160/51528/1734/7326/5899/8322/4055/2065/7157/6772/5371/811/7414/596/51429/1629	56
	GO:0001046	core promoter sequence-specific DNA binding	13/2033	38/17632	0.000204323	0.00793075	0.00674703	5080/5451/5978/3015/7343/3021/5469/2637/9555/6872/7157/6772/6598	13
	GO:0035326	enhancer binding	30/2033	133/17632	0.000218587	0.00818141	0.00696028	64412/406/6938/4208/57459/4772/6886/8543/1108/3015/2313/5970/3021/4088/5090/3239/8553/6689/4801/3216/6599/1386/7528/619279/2624/8861/60468/7157/6598/4800	30
	GO:0003779	actin binding	73/2033	421/17632	0.000229574	0.00829634	0.00705805	84168/1605/23136/11275/10611/2037/3192/10487/800/7145/9749/1756/83988/8976/26258/135138/84448/51361/7168/7111/4082/118/286187/91010/8851/23002/6640/129446/10093/63876/4131/27252/54617/1495/25924/57477/10163/79933/65108/7402/5581/783/1729/55740/23603/133746/634/4336/83543/8048/85358/4646/29767/116154/10529/9499/85464/55364/85458/8522/7171/147179/22837/4621/7414/55607/2035/10097/51474/7739/6711/342…	73
	GO:0003707	steroid hormone receptor activity	16/2033	54/17632	0.000266161	0.00929791	0.00791013	2908/5915/7376/7025/8013/4929/6097/7026/2104/6095/7068/2101/4306/367/11057/7101	16
	GO:0008013	beta-catenin binding	21/2033	82/17632	0.00030773	0.0104033	0.00885051	8945/79718/6934/324/2932/4088/1495/9314/1000/11122/51684/4929/83439/116931/6095/139285/367/64321/1501/7414/23189	21
	GO:0005388	calcium-transporting ATPase activity	6/2033	10/17632	0.000324164	0.0106164	0.0090318	490/488/491/487/27032/489	6
	GO:0000980	RNA polymerase II distal enhancer sequence-specific DNA binding	24/2033	100/17632	0.00034258	0.0108795	0.00925566	64412/406/4208/57459/4772/6886/1108/3015/2313/5970/3021/5090/8553/6689/4801/3216/6599/1386/7528/2624/60468/7157/6598/4800	24
	GO:0019003	GDP binding	17/2033	61/17632	0.000388139	0.0114088	0.00970596	57826/5912/387/375/23011/5862/51762/5911/5901/201475/51209/373/10890/57403/51143/2770/5899	17
	GO:0001078	proximal promoter DNA-binding transcription repressor activity, RNA polymerase II-specific	35/2033	169/17632	0.000397325	0.0114088	0.00970596	1871/64412/93986/30818/26137/57621/23040/5978/10664/5970/5396/463/7707/8553/4204/7025/23081/57616/53335/283571/6097/7528/55145/5629/2101/467/3607/6498/138151/4776/23186/7101/11279/23316/7022	35
	GO:0061630	ubiquitin protein ligase activity	41/2033	208/17632	0.000397985	0.0114088	0.00970596	57531/868/57161/25897/6596/8945/10075/51366/7844/8315/6477/8452/23291/7337/51444/23321/8065/127544/5469/867/4591/117584/54467/79872/79018/257218/22954/9870/55016/10277/57630/4194/9354/57154/5896/9604/91445/154214/197131/285671/57162	41
	GO:0042393	histone binding	39/2033	195/17632	0.000402791	0.0114088	0.00970596	2186/8085/3720/8110/22823/10600/10771/1104/23468/79718/29117/4300/9958/5579/546/54617/11143/5253/23081/1105/7994/8125/54454/81611/10927/11091/23133/4302/84295/5896/90780/9960/6872/165918/6772/322/26038/6622/9031	39
	GO:0031624	ubiquitin conjugating enzyme binding	11/2033	31/17632	0.000436947	0.0116956	0.00994992	25897/23142/2898/123879/6477/127544/54467/7750/9604/154214/285671	11
	GO:0035925	mRNA 3'-UTR AU-rich region binding	7/2033	14/17632	0.000440529	0.0116956	0.00994992	1994/27303/64506/132864/80149/677/678	7
	GO:0035258	steroid hormone receptor binding	22/2033	90/17632	0.000453284	0.0116956	0.00994992	27086/8204/10891/7341/93986/8648/5579/4088/5901/5469/23081/6801/8013/4929/3275/9063/9604/898/8031/811/9113/64324	22
	GO:0015631	tubulin binding	58/2033	325/17632	0.000462965	0.0116956	0.00994992	1605/10891/9217/23271/81565/83988/1641/10982/1808/9832/10123/135138/51361/286187/115548/8851/55342/324/4131/3799/56896/54617/400954/23637/9857/5048/9141/341019/3798/26052/57551/89795/23710/84251/11178/3832/84376/84295/23303/24139/24137/6683/28981/10749/83544/65055/84056/85458/23095/11043/2339/26153/63971/79739/11261/342184/6622/22924	58
	GO:0003705	transcription factor activity, RNA polymerase II distal enhancer sequence-specific binding	25/2033	108/17632	0.000468715	0.0116956	0.00994992	64412/4208/9839/10923/4772/1482/5970/4205/4211/6722/463/23435/5090/4784/5813/6689/3216/1386/5629/4990/60468/2294/51804/64321/5991	25
	GO:0035257	nuclear hormone receptor binding	32/2033	152/17632	0.000511265	0.0124606	0.0106008	27086/8204/10891/7341/93986/5915/8648/6934/5579/4088/9969/7376/5901/5469/23081/6801/8013/4929/3275/1488/5629/10766/9063/6872/9604/6772/898/8031/811/10463/9113/64324	32
	GO:0032182	ubiquitin-like protein binding	22/2033	91/17632	0.000533755	0.0127131	0.0108156	2908/23142/57599/9994/10600/9184/83932/123879/51366/4088/64771/55666/137886/55084/5887/22954/8975/10040/9373/165918/84301/5371	22
	GO:0005516	calmodulin binding	38/2033	192/17632	0.000586378	0.0136561	0.0116178	1612/775/818/5924/5130/800/23271/490/3782/4082/118/5261/4804/6640/5534/6262/6014/491/6548/6801/65108/5999/27133/93974/814/29888/85366/8573/634/355/6263/4646/79598/817/4621/79012/2035/6711	38
	GO:0044390	ubiquitin-like protein conjugating enzyme binding	12/2033	37/17632	0.000621776	0.0141657	0.0120513	25897/23142/2898/123879/6477/127544/54467/7750/9604/91445/154214/285671	12
	GO:0045295	gamma-catenin binding	6/2033	11/17632	0.000643509	0.0143489	0.0122072	6934/324/1828/1495/1000/11122	6
	GO:0017091	AU-rich element binding	10/2033	28/17632	0.000748276	0.0163374	0.0138989	1994/27303/64506/132864/80149/7073/1995/677/678/3609	10
	GO:0004879	nuclear receptor activity	14/2033	50/17632	0.00117702	0.0246704	0.0209882	2908/10902/5915/7376/7025/8013/4929/6097/7026/2104/6095/7068/2101/367	14
	GO:0098531	transcription factor activity, direct ligand regulated sequence-specific DNA binding	14/2033	50/17632	0.00117702	0.0246704	0.0209882	2908/10902/5915/7376/7025/8013/4929/6097/7026/2104/6095/7068/2101/367	14
	GO:0004675	transmembrane receptor protein serine/threonine kinase activity	7/2033	17/17632	0.00182533	0.0375088	0.0319104	92/4052/659/7046/93/25928/269	7
	GO:0004535	poly(A)-specific ribonuclease activity	6/2033	13/17632	0.00194765	0.0385121	0.0327639	246175/57472/4848/114034/9337/255967	6
	GO:1990380	Lys48-specific deubiquitinase activity	6/2033	13/17632	0.00194765	0.0385121	0.0327639	55432/4287/8239/80013/51029/1540	6
	GO:0004714	transmembrane receptor protein tyrosine kinase activity	16/2033	64/17632	0.00202196	0.039241	0.033384	3643/8828/4919/2047/2049/1949/2043/3480/6259/4233/5156/3482/2065/4915/2048/284656	16
	GO:0015085	calcium ion transmembrane transporter activity	28/2033	139/17632	0.0022185	0.0422725	0.0359631	775/8913/9254/27112/490/80036/57338/785/488/90550/6262/491/776/56704/8065/116443/783/487/55584/57158/6263/27032/8911/27039/54499/489/57620/9187	28
	GO:0050839	cell adhesion molecule binding	77/2033	486/17632	0.00231154	0.0432587	0.0368021	26135/10611/5789/3084/1654/9217/800/84978/23647/29789/3479/93663/1002/3895/1982/118/6387/11273/288/8851/29091/57488/421/50807/1983/5062/2060/3799/9358/10178/1495/2191/22829/26011/5771/1000/23367/55714/5901/11122/10163/2200/867/9748/1656/5819/50848/7402/5818/255743/4690/153090/9294/7534/10890/9369/3964/54874/1016/1009/1500/56061/22859/1968/28316/1501/6772/10893/811/22837/7414/57496/51474/53616/671…	77
	GO:0004709	MAP kinase kinase kinase activity	9/2033	27/17632	0.00238269	0.0437434	0.0372144	9175/4296/10746/6885/4214/57551/4215/1326/197259	9
	GO:0005048	signal sequence binding	13/2033	48/17632	0.00242091	0.0437434	0.0372144	3842/84134/26953/8315/3839/23633/11014/3836/9883/10945/30819/163/23742	13
	GO:0022839	ion gated channel activity	57/2033	342/17632	0.00267199	0.0470228	0.0400043	775/2555/8913/30818/9254/27035/27112/80036/83988/1184/57338/2898/5978/2557/1742/170850/3782/6324/2562/6334/785/7417/6262/1741/3759/6323/1182/776/6326/56704/3745/116443/3760/7416/27133/2895/2554/783/3736/55584/2561/57158/3749/3776/6263/3777/3766/54207/203859/8911/30819/3750/57156/7881/358/80727/3773	57
	GO:0030296	protein tyrosine kinase activator activity	7/2033	18/17632	0.00269215	0.0470228	0.0400043	3084/5062/2915/1946/26585/2065/1950	7
[truncated: 1,547 more rows]
