# Supplementary material for: tRFTars: predicting the targets of tRNA-derived fragments
Source: J Transl Med. 2021 Feb 25;19:88. doi: 10.1186/s12967-021-02731-7 (PMC7908658; doi:10.1186/s12967-021-02731-7)
Supplement: Supplementary file 3 — Additional file 3: Table S13. Multiple Linear Regression to exclude the influence of miRNA in the sequencing and microarray data from our institution. [file 12967_2021_2731_MOESM3_ESM.xlsx]

## Sheet: Supplementary table 13
Pairs	Probe	GeneSymbol	tRF	pvalue	multi_pvalue
3001a|BDH1	ASHGV40035513	BDH1	3001a	0.00311567	0.0241031
3001a|C9orf114	ASHGV40052366	C9orf114	3001a	0.0292073	0.0352116
3001a|ELK1	ASHGV40053972	ELK1	3001a	0.00188218	0.0122365
3001a|FAM78B	ASHGV40016182	FAM78B	3001a	0.037763	0.0269342
3001a|HILPDA	ASHGV40048433	HILPDA	3001a	0.00672003	0.0488313
3001a|HMGB3	ASHGV40055516	HMGB3	3001a	0.0087704	0.0463381
3001a|HSPA12A	ASHGV40004953	HSPA12A	3001a	0.0490119	0.0128792
3001a|LRRC20	ASHGV40054814	LRRC20	3001a	0.00608027	0.0295029
3001a|MECP2	ASHGV40054579	MECP2	3001a	0.0197431	0.0376023
3001a|SREBF1	ASHGV40019962	SREBF1	3001a	0.00445435	0.00296809
3001a|STMN3	ASHGV40031168	STMN3	3001a	0.0170885	0.0383876
3001a|TRAK2	ASHGV40027924	TRAK2	3001a	0.0214037	0.00483819
3001a|ZNF182	ASHGV40053976	ZNF182	3001a	0.0398311	0.0197395
3003a|NOL9	ASHGV40015227	NOL9	3003a	0.0214157	0.0244613
3007a|C14orf132	ASHGV40015388	C14orf132	3007a	0.00947774	0.0207528
3007a|PTPRB	ASHGV40010246	PTPRB	3007a	0.0297007	0.0109002
3008a|C10orf76	ASHGV40055935	C10orf76	3008a	0.0118283	0.0431673
3008a|F8	ASHGV40054598	F8	3008a	0.04054	0.00529808
3008a|FLYWCH1	ASHGV40018603	FLYWCH1	3008a	0.0450045	0.0497874
3008a|SDHAF1	ASHGV40025604	SDHAF1	3008a	0.00508152	0.000997199
3009a|ADAMTS13	ASHGV40053579	ADAMTS13	3009a	0.0414773	0.0387665
3009a|AMMECR1L	ASHGV40027397	AMMECR1L	3009a	0.0391114	0.0427415
3009a|C8orf59	ASHGV40049561	C8orf59	3009a	0.0168804	0.00976528
3009a|CD99L2	ASHGV40054537	CD99L2	3009a	0.0141048	0.000115815
3009a|CIC	ASHGV40025747	CIC	3009a	0.0100395	0.0106268
3009a|DHRSX	ASHGV40053711	DHRSX	3009a	0.0402809	0.0474834
3009a|EMX1	ASHGV40029015	EMX1	3009a	0.0100395	0.0204475
3009a|EZH1	ASHGV40020367	EZH1	3009a	0.0168804	0.0245324
3009a|HNRNPUL2	ASHGV40007092	HNRNPUL2	3009a	0.0151672	0.00154791
3009a|INPP5E	ASHGV40052496	INPP5E	3009a	0.0207709	0.00129882
3009a|IQSEC1	ASHGV40034017	IQSEC1	3009a	0.0200772	0.0333802
3009a|MED29	ASHGV40025678	MED29	3009a	0.040196	0.0349644
3009a|PAPL	ASHGV40025671	PAPL	3009a	0.0316448	0.00423764
3009a|PIANP	ASHGV40009515	PIANP	3009a	0.0402809	0.0461656
3009a|POMT2	ASHGV40014345	POMT2	3009a	0.0174847	0.0150729
3009a|RNF122	ASHGV40049112	RNF122	3009a	0.0402809	0.04763
3009a|SAP130	ASHGV40027399	SAP130	3009a	0.0207709	0.0160753
3009a|SEMA4C	ASHGV40027110	SEMA4C	3009a	0.027842	0.043525
3009a|STMN3	ASHGV40031168	STMN3	3009a	0.0222154	0.011155
3009a|TMEM255A	ASHGV40054369	TMEM255A	3009a	0.0379684	0.044449
3009a|ZNF423	ASHGV40017964	ZNF423	3009a	0.0237386	0.0123073
3009a|ZNF692	ASHGV40022747	ZNF692	3009a	0.0297313	0.0399584
3010a|HYI	ASHGV40000143	HYI	3010a	0.0103547	0.0399707
3011a|ELK1	ASHGV40053972	ELK1	3011a	0.00036837	0.0177802
3011a|FBXO31	ASHGV40018394	FBXO31	3011a	0.0487026	0.027029
3011a|GSK3B	ASHGV40034799	GSK3B	3011a	0.0117422	0.0291938
3011a|HMGB3	ASHGV40055516	HMGB3	3011a	0.003211	0.0103935
3011a|LRRC20	ASHGV40054814	LRRC20	3011a	0.00198832	0.0145729
3011a|SREBF1	ASHGV40019962	SREBF1	3011a	0.0030705	0.00225355
3011a|TRAK2	ASHGV40027924	TRAK2	3011a	0.046199	0.00940904
3012a|BDH1	ASHGV40035513	BDH1	3012a	0.00247148	0.0427944
3012a|ELK1	ASHGV40053972	ELK1	3012a	0.00723535	0.00929747
3012a|FAM78B	ASHGV40016182	FAM78B	3012a	0.0332671	0.0441077
3012a|FBXO31	ASHGV40018394	FBXO31	3012a	0.0442348	0.0240275
3012a|NOTCH3	ASHGV40024007	NOTCH3	3012a	0.0260515	0.00629983
3014a|STC2	ASHGV40041179	STC2	3014a	0.021084	0.0375956
3019a|ABTB2	ASHGV40006829	ABTB2	3019a	0.0185003	0.0188988
3019a|CAMKK1	ASHGV40019708	CAMKK1	3019a	0.0192248	0.0403409
3019a|DGKD	ASHGV40030278	DGKD	3019a	0.0382991	0.0425246
3019a|H6PD	ASHGV40024924	H6PD	3019a	0.0396752	0.00431937
3019a|PWWP2A	ASHGV40041085	PWWP2A	3019a	0.0269943	0.0371021
3019a|RPL10	ASHGV40057666	RPL10	3019a	0.0291223	0.0063096
3019a|ZMIZ2	ASHGV40047784	ZMIZ2	3019a	0.0185003	0.0376284
3020a|KCNAB2	ASHGV40024598	KCNAB2	3020a	0.0118283	0.0315889
3020a|MED29	ASHGV40025678	MED29	3020a	0.0457916	0.0349059
3020a|POLR3A	ASHGV40055667	POLR3A	3020a	0.0163857	0.0420174
3020a|STK24	ASHGV40012866	STK24	3020a	0.0481889	0.0375784
3020a|TFAP4	ASHGV40017556	TFAP4	3020a	0.00378742	0.0225325
3021a|AGPAT4	ASHGV40044344	AGPAT4	3021a	0.0442348	0.00160547
3021a|GDF7	ASHGV40028578	GDF7	3021a	0.0231751	0.0123934
3021a|KCNAB2	ASHGV40024598	KCNAB2	3021a	0.0201482	0.0364092
3021a|TWF2	ASHGV40034405	TWF2	3021a	0.0207237	0.0496589
3022a|AGPAT4	ASHGV40044344	AGPAT4	3022a	0.00450998	0.00697043
3027a|FAM53B	ASHGV40005046	FAM53B	3027a	0.00457335	0.000952361
3027a|IRF1	ASHGV40040803	IRF1	3027a	0.0021218	0.0347777
3027a|RHEBL1	ASHGV40009920	RHEBL1	3027a	0.00589693	0.00429005
3027a|SAR1A	ASHGV40054774	SAR1A	3027a	0.00259542	0.0153747
3027a|STC2	ASHGV40041179	STC2	3027a	0.00660611	0.0194714
3030a|RNF43	ASHGV40020630	RNF43	3030a	0.0207237	0.0490127
3030a|RRP15	ASHGV40046321	RRP15	3030a	0.00116157	0.00221177
3033a|C6orf223	ASHGV40045087	C6orf223	3033a	0.0402809	0.026203
5003c|ACADSB	ASHGV40006324	ACADSB	5003c	0.00171368	0.0461989
5003c|CCR2	ASHGV40035896	CCR2	5003c	0.00033065	0.00362216
5003c|ESRRB	ASHGV40015221	ESRRB	5003c	0.00119796	0.00114358
5003c|GABRB3	ASHGV40015622	GABRB3	5003c	0.000654853	0.0229057
5003c|LDOC1L	ASHGV40056869	LDOC1L	5003c	0.0105631	0.0355629
5003c|PSAPL1	ASHGV40037205	PSAPL1	5003c	0.00563412	0.0103661
5003c|RNF180	ASHGV40041824	RNF180	5003c	0.000290025	0.00278175
5003c|SYNPO2	ASHGV40039327	SYNPO2	5003c	0.0308957	0.0153282
5003c|ZNF287	ASHGV40019938	ZNF287	5003c	1.31e-05	0.0196498
5004c|MGME1	ASHGV40031357	MGME1	5004c	0.0103238	0.00455939
5009b|ATG14	ASHGV40014104	ATG14	5009b	0.0140378	0.00278553
5028c|CBX6	ASHGV40033170	CBX6	5028c	0.000732211	0.00441251
5028c|JMJD6	ASHGV40020906	JMJD6	5028c	0.0062353	0.0217555
5028c|NTN1	ASHGV40021279	NTN1	5028c	0.0490119	0.0232082
5028c|PMF1-BGLAP	ASHGV40003163	PMF1-BGLAP	5028c	0.0250626	0.0381081
